# Supplementary material for: Forecasting influenza in Europe using a metapopulation model incorporating cross-border commuting and air travel
Source: PLoS Comput Biol. 2020 Oct 14;16(10):e1008233. doi: 10.1371/journal.pcbi.1008233 (PMC7588111; doi:10.1371/journal.pcbi.1008233)
Supplement: S1 Dataset — Observations are scaled according to values in S1 Table. Note that scaled values are only available for seasons during which H1N1 influenza was forecasted; values in other seasons were set to be NA. (CSV) [file pcbi.1008233.s002.csv]

time	Austria	Belgium	Czechia	France	Germany	Hungary	Italy	Luxembourg	Netherlands	Poland	Slovakia	Spain
2009_15	NA	NA	NA	NA	NA	NA	NA	NA	NA	NA	NA	NA
2009_16	NA	NA	NA	NA	NA	NA	NA	NA	NA	NA	NA	NA
2009_17	NA	NA	NA	NA	NA	NA	NA	NA	NA	NA	NA	NA
2009_18	NA	NA	NA	NA	NA	NA	NA	NA	NA	NA	NA	NA
2009_19	NA	NA	NA	NA	NA	NA	NA	NA	NA	NA	NA	NA
2009_20	NA	NA	NA	NA	NA	NA	NA	NA	NA	NA	NA	NA
2009_21	NA	NA	NA	NA	NA	NA	NA	NA	NA	NA	NA	NA
2009_22	NA	NA	NA	NA	NA	NA	NA	NA	NA	NA	NA	NA
2009_23	NA	NA	NA	NA	NA	NA	NA	NA	NA	NA	NA	NA
2009_24	NA	NA	NA	NA	NA	NA	NA	NA	NA	NA	NA	NA
2009_25	NA	NA	NA	NA	NA	NA	NA	NA	NA	NA	NA	NA
2009_26	NA	NA	NA	NA	NA	NA	NA	NA	NA	NA	NA	NA
2009_27	NA	NA	NA	NA	NA	NA	NA	NA	NA	NA	NA	NA
2009_28	NA	NA	NA	NA	NA	NA	NA	NA	NA	NA	NA	NA
2009_29	NA	NA	NA	NA	NA	NA	NA	NA	NA	NA	NA	NA
2009_30	NA	NA	NA	NA	NA	NA	NA	NA	NA	NA	NA	NA
2009_31	NA	NA	NA	NA	NA	NA	NA	NA	NA	NA	NA	NA
2009_32	NA	NA	NA	NA	NA	NA	NA	NA	NA	NA	NA	NA
2009_33	NA	NA	NA	NA	NA	NA	NA	NA	NA	NA	NA	NA
2009_34	NA	NA	NA	NA	NA	NA	NA	NA	NA	NA	NA	NA
2009_35	NA	NA	NA	NA	NA	NA	NA	NA	NA	NA	NA	NA
2009_36	NA	NA	NA	NA	NA	NA	NA	NA	NA	NA	NA	NA
2009_37	NA	NA	NA	NA	NA	NA	NA	NA	NA	NA	NA	NA
2009_38	NA	NA	NA	NA	NA	NA	NA	NA	NA	NA	NA	NA
2009_39	NA	NA	NA	NA	NA	NA	NA	NA	NA	NA	NA	NA
2009_40	NA	NA	NA	NA	NA	NA	NA	NA	NA	NA	NA	NA
2009_41	NA	NA	NA	NA	NA	NA	NA	NA	NA	NA	NA	NA
2009_42	NA	NA	NA	NA	NA	NA	NA	NA	NA	NA	NA	NA
2009_43	NA	NA	NA	NA	NA	NA	NA	NA	NA	NA	NA	NA
2009_44	NA	NA	NA	NA	NA	NA	NA	NA	NA	NA	NA	NA
2009_45	NA	NA	NA	NA	NA	NA	NA	NA	NA	NA	NA	NA
2009_46	NA	NA	NA	NA	NA	NA	NA	NA	NA	NA	NA	NA
2009_47	NA	NA	NA	NA	NA	NA	NA	NA	NA	NA	NA	NA
2009_48	NA	NA	NA	NA	NA	NA	NA	NA	NA	NA	NA	NA
2009_49	NA	NA	NA	NA	NA	NA	NA	NA	NA	NA	NA	NA
2009_50	NA	NA	NA	NA	NA	NA	NA	NA	NA	NA	NA	NA
2009_51	NA	NA	NA	NA	NA	NA	NA	NA	NA	NA	NA	NA
2009_52	NA	NA	NA	NA	NA	NA	NA	NA	NA	NA	NA	NA
2009_53	NA	NA	NA	NA	NA	NA	NA	NA	NA	NA	NA	NA
2010_01	NA	NA	NA	NA	NA	NA	NA	NA	NA	NA	NA	NA
2010_02	NA	NA	NA	NA	NA	NA	NA	NA	NA	NA	NA	NA
2010_03	NA	NA	NA	NA	NA	NA	NA	NA	NA	NA	NA	NA
2010_04	NA	NA	NA	NA	NA	NA	NA	NA	NA	NA	NA	NA
2010_05	NA	NA	NA	NA	NA	NA	NA	NA	NA	NA	NA	NA
2010_06	NA	NA	NA	NA	NA	NA	NA	NA	NA	NA	NA	NA
2010_07	NA	NA	NA	NA	NA	NA	NA	NA	NA	NA	NA	NA
2010_08	NA	NA	NA	NA	NA	NA	NA	NA	NA	NA	NA	NA
2010_09	NA	NA	NA	NA	NA	NA	NA	NA	NA	NA	NA	NA
2010_10	NA	NA	NA	NA	NA	NA	NA	NA	NA	NA	NA	NA
2010_11	NA	NA	NA	NA	NA	NA	NA	NA	NA	NA	NA	NA
2010_12	NA	NA	NA	NA	NA	NA	NA	NA	NA	NA	NA	NA
2010_13	NA	NA	NA	NA	NA	NA	NA	NA	NA	NA	NA	NA
2010_14	NA	NA	NA	NA	NA	NA	NA	NA	NA	NA	NA	NA
2010_15	NA	NA	NA	NA	NA	NA	NA	NA	NA	NA	NA	NA
2010_16	NA	NA	NA	NA	NA	NA	NA	NA	NA	NA	NA	NA
2010_17	NA	NA	NA	NA	NA	NA	NA	NA	NA	NA	NA	NA
2010_18	NA	NA	NA	NA	NA	NA	NA	NA	NA	NA	NA	NA
2010_19	NA	NA	NA	NA	NA	NA	NA	NA	NA	NA	NA	NA
2010_20	NA	NA	NA	NA	NA	NA	NA	NA	NA	NA	NA	NA
2010_21	NA	NA	NA	NA	NA	NA	NA	NA	NA	NA	NA	NA
2010_22	NA	NA	NA	NA	NA	NA	NA	NA	NA	NA	NA	NA
2010_23	NA	NA	NA	NA	NA	NA	NA	NA	NA	NA	NA	NA
2010_24	NA	NA	NA	NA	NA	NA	NA	NA	NA	NA	NA	NA
2010_25	NA	NA	NA	NA	NA	NA	NA	NA	NA	NA	NA	NA
2010_26	NA	NA	NA	NA	NA	NA	NA	NA	NA	NA	NA	NA
2010_27	NA	NA	NA	NA	NA	NA	NA	NA	NA	NA	NA	NA
2010_28	NA	NA	NA	NA	NA	NA	NA	NA	NA	NA	NA	NA
2010_29	NA	NA	NA	NA	NA	NA	NA	NA	NA	NA	NA	NA
2010_30	NA	NA	NA	NA	NA	NA	NA	NA	NA	NA	NA	NA
2010_31	NA	NA	NA	NA	NA	NA	NA	NA	NA	NA	NA	NA
2010_32	NA	NA	NA	NA	NA	NA	NA	NA	NA	NA	NA	NA
2010_33	NA	NA	NA	NA	NA	NA	NA	NA	NA	NA	NA	NA
2010_34	NA	NA	NA	NA	NA	NA	NA	NA	NA	NA	NA	NA
2010_35	NA	NA	NA	NA	NA	NA	NA	NA	NA	NA	NA	NA
2010_36	NA	NA	NA	NA	NA	NA	NA	NA	NA	NA	NA	NA
2010_37	NA	NA	NA	NA	NA	NA	NA	NA	NA	NA	NA	NA
2010_38	NA	NA	NA	NA	NA	NA	NA	NA	NA	NA	NA	NA
2010_39	NA	NA	NA	NA	NA	NA	NA	NA	NA	NA	NA	NA
2010_40	0	0	NA	NA	0	0	NA	0	0	0	NA	0
2010_41	0	0	NA	NA	994.872318892641	0	NA	0	0	0	NA	0
2010_42	0	0	0	NA	192.362821046643	0	NA	0	0	NA	0	0
2010_43	0	0	0	NA	0	0	NA	0	0	0	0	4.24693506841935
2010_44	0	0	70.1894855334045	NA	0	0	NA	0	0	0	0	5.02059307548753
2010_45	0	0	606.049516349484	NA	170.705201736505	0	NA	0	18.0235752473261	0	0	21.1343734819677
2010_46	0	30.8193648012878	NA	NA	179.766309548706	0	0	0	14.3636155227732	0	0	27.9511524287184
2010_47	0	0	0	NA	241.743457675564	0	127.301823583646	0	NA	0	0	19.5063662746848
2010_48	0	32.7235360819165	NA	NA	NA	0	155.399712498024	499.439021828811	22.3288932217657	NA	323.394237861481	105.375433246901
2010_49	614.941650288222	184.32634450531	NA	NA	117.063533920062	0	0	915.638206686153	49.0756863694753	NA	NA	108.475195639393
2010_50	0	508.681726404413	NA	NA	1575.22484279188	53.0230289584712	197.064852805465	2944.06160235931	94.1304900764266	116.322412818085	786.038611216894	446.594907504932
2010_51	1425.34271218504	1270.74478056133	NA	NA	905.610882687168	393.320959994572	799.122972320653	1398.42926112067	52.6449256717029	0	279.533927200762	1186.25855103271
2010_52	1062.15442494558	1479.51136436086	144.409964984593	NA	NA	45.5523624228557	2004.56291875575	2533.91856663146	212.598815297915	163.569758642057	0	2218.08822167857
2011_01	2465.71562933795	3439.0571111452	343.96188193113	NA	2080.47925782757	532.593378243263	2478.40216442627	3059.06400870147	946.224885004757	547.683012082395	0	3322.33176443977
2011_02	4543.29030513008	3906.21379865946	1058.05421174528	NA	2858.3749944172	0	3293.3578805755	NA	770.300426483559	1121.44278603999	0	4445.99244853088
2011_03	9439.35374793743	3411.39729215658	2083.42447731581	NA	2965.83237065288	1230.212693256	5718.69367162158	4044.44370041777	872.780003749762	1904.0507911189	862.264499919028	3700.81631202575
2011_04	12008.8725277311	3264.25150870198	4861.6892239124	NA	3326.13187786947	4066.06474054505	NA	3165.16910953238	574.220281205578	2092.1834631852	3926.62153392662	2477.91961300158
2011_05	17469.2052317795	2111.93752480404	7011.66919686914	NA	3672.04415276025	2596.24634716605	7201.13620248371	3132.84477328981	627.681695677259	2719.20119299685	5273.6394147634	1663.65075783732
2011_06	8418.37284855311	2235.96363254687	6991.52570899999	NA	2974.40358872879	4692.07062559504	6312.34876841066	2352.33617207683	369.849235217662	1684.34548877532	7661.99872861066	1171.11398475616
2011_07	6546.69630425447	1560.95028436729	10213.0468160229	NA	1929.99974650059	4388.03413947908	3393.32849779408	1649.93248282732	192.265514561189	1116.49844743338	6229.44934049575	449.048233345024
2011_08	3724.15678189999	NA	3013.74467839825	NA	1348.19415538286	2648.99924426037	1667.16253771885	427.297829786871	67.39513502911	753.731283393459	NA	179.939110413666
2011_09	3816.99774359471	NA	1917.53299243232	NA	1331.09114229278	1791.19212227894	1123.18038553914	1430.82530577984	34.8041453051814	956.428727615363	3372.1922456521	125.911425850594
2011_10	1513.76675081133	NA	2519.0394047429	NA	952.136949525425	828.61571544235	815.960704614507	NA	9.50533380183525	642.486933845662	1537.2430674477	58.8792675034942
2011_11	1352.03407008698	NA	834.024274483832	NA	678.805379400634	358.239993905581	167.0652389105	NA	15.5819579108656	374.847363554716	1549.42317548619	36.2735942852566
2011_12	225.72868518677	0	726.66899888712	NA	783.252709366131	358.386389517129	104.031524167177	0	13.6555499688337	359.000497878504	568.978940607489	0
2011_13	373.370586277788	0	348.840922384677	NA	386.508843215387	66.8521985297863	24.8836210543967	0	0	64.4786146789895	76.0388588446838	5.88460211638537
2011_14	0	0	NA	NA	81.9720028639304	0	58.4639929640011	0	19.7866132201468	71.7057568694934	674.957926294519	11.3942050782952
2011_15	0	0	210.597865602532	NA	0	0	47.7180027278432	0	0	24.0432399855802	1117.23636949917	0
2011_16	0	0	NA	NA	0	0	0	0	0	NA	257.564352777538	0
2011_17	0	0	0	NA	0	0	0	0	0	0	1077.52090345485	0
2011_18	0	0	NA	NA	0	0	NA	0	0	0	NA	0
2011_19	0	0	NA	NA	0	0	NA	NA	0	NA	NA	0
2011_20	0	0	NA	NA	0	0	NA	NA	0	0	0	0
2011_21	0	0	NA	NA	0	NA	NA	NA	0	0	0	NA
2011_22	0	0	NA	NA	0	NA	NA	NA	0	0	0	NA
2011_23	0	NA	NA	NA	0	NA	NA	NA	0	0	0	NA
2011_24	0	NA	NA	NA	0	NA	NA	NA	0	0	0	NA
2011_25	0	0	NA	NA	0	NA	NA	NA	0	NA	0	NA
2011_26	0	0	NA	NA	0	NA	NA	NA	0	0	0	NA
2011_27	0	0	NA	NA	0	NA	NA	NA	0	0	0	NA
2011_28	0	NA	NA	NA	0	NA	NA	NA	0	0	0	NA
2011_29	0	NA	NA	NA	NA	NA	NA	NA	0	0	0	NA
2011_30	0	0	NA	NA	NA	NA	NA	NA	0	0	0	NA
2011_31	0	NA	NA	NA	1121.94928100022	NA	NA	NA	0	0	139.526069143986	NA
2011_32	0	NA	NA	NA	NA	NA	NA	NA	0	0	0	NA
2011_33	0	NA	NA	NA	0	NA	NA	NA	0	0	224.609991142701	NA
2011_34	0	NA	NA	NA	0	NA	NA	NA	0	0	0	NA
2011_35	0	NA	NA	NA	NA	NA	NA	NA	0	0	NA	NA
2011_36	0	0	NA	NA	0	NA	NA	NA	0	0	0	NA
2011_37	0	0	NA	NA	0	NA	NA	NA	0	0	NA	NA
2011_38	0	0	NA	NA	0	NA	NA	NA	0	0	NA	NA
2011_39	0	0	NA	NA	0	NA	NA	NA	0	0	0	NA
2011_40	NA	NA	NA	NA	NA	NA	NA	NA	NA	NA	NA	NA
2011_41	NA	NA	NA	NA	NA	NA	NA	NA	NA	NA	NA	NA
2011_42	NA	NA	NA	NA	NA	NA	NA	NA	NA	NA	NA	NA
2011_43	NA	NA	NA	NA	NA	NA	NA	NA	NA	NA	NA	NA
2011_44	NA	NA	NA	NA	NA	NA	NA	NA	NA	NA	NA	NA
2011_45	NA	NA	NA	NA	NA	NA	NA	NA	NA	NA	NA	NA
2011_46	NA	NA	NA	NA	NA	NA	NA	NA	NA	NA	NA	NA
2011_47	NA	NA	NA	NA	NA	NA	NA	NA	NA	NA	NA	NA
2011_48	NA	NA	NA	NA	NA	NA	NA	NA	NA	NA	NA	NA
2011_49	NA	NA	NA	NA	NA	NA	NA	NA	NA	NA	NA	NA
2011_50	NA	NA	NA	NA	NA	NA	NA	NA	NA	NA	NA	NA
2011_51	NA	NA	NA	NA	NA	NA	NA	NA	NA	NA	NA	NA
2011_52	NA	NA	NA	NA	NA	NA	NA	NA	NA	NA	NA	NA
2012_01	NA	NA	NA	NA	NA	NA	NA	NA	NA	NA	NA	NA
2012_02	NA	NA	NA	NA	NA	NA	NA	NA	NA	NA	NA	NA
2012_03	NA	NA	NA	NA	NA	NA	NA	NA	NA	NA	NA	NA
2012_04	NA	NA	NA	NA	NA	NA	NA	NA	NA	NA	NA	NA
2012_05	NA	NA	NA	NA	NA	NA	NA	NA	NA	NA	NA	NA
2012_06	NA	NA	NA	NA	NA	NA	NA	NA	NA	NA	NA	NA
2012_07	NA	NA	NA	NA	NA	NA	NA	NA	NA	NA	NA	NA
2012_08	NA	NA	NA	NA	NA	NA	NA	NA	NA	NA	NA	NA
2012_09	NA	NA	NA	NA	NA	NA	NA	NA	NA	NA	NA	NA
2012_10	NA	NA	NA	NA	NA	NA	NA	NA	NA	NA	NA	NA
2012_11	NA	NA	NA	NA	NA	NA	NA	NA	NA	NA	NA	NA
2012_12	NA	NA	NA	NA	NA	NA	NA	NA	NA	NA	NA	NA
2012_13	NA	NA	NA	NA	NA	NA	NA	NA	NA	NA	NA	NA
2012_14	NA	NA	NA	NA	NA	NA	NA	NA	NA	NA	NA	NA
2012_15	NA	NA	NA	NA	NA	NA	NA	NA	NA	NA	NA	NA
2012_16	NA	NA	NA	NA	NA	NA	NA	NA	NA	NA	NA	NA
2012_17	NA	NA	NA	NA	NA	NA	NA	NA	NA	NA	NA	NA
2012_18	NA	NA	NA	NA	NA	NA	NA	NA	NA	NA	NA	NA
2012_19	NA	NA	NA	NA	NA	NA	NA	NA	NA	NA	NA	NA
2012_20	NA	NA	NA	NA	NA	NA	NA	NA	NA	NA	NA	NA
2012_21	NA	NA	NA	NA	NA	NA	NA	NA	NA	NA	NA	NA
2012_22	NA	NA	NA	NA	NA	NA	NA	NA	NA	NA	NA	NA
2012_23	NA	NA	NA	NA	NA	NA	NA	NA	NA	NA	NA	NA
2012_24	NA	NA	NA	NA	NA	NA	NA	NA	NA	NA	NA	NA
2012_25	NA	NA	NA	NA	NA	NA	NA	NA	NA	NA	NA	NA
2012_26	NA	NA	NA	NA	NA	NA	NA	NA	NA	NA	NA	NA
2012_27	NA	NA	NA	NA	NA	NA	NA	NA	NA	NA	NA	NA
2012_28	NA	NA	NA	NA	NA	NA	NA	NA	NA	NA	NA	NA
2012_29	NA	NA	NA	NA	NA	NA	NA	NA	NA	NA	NA	NA
2012_30	NA	NA	NA	NA	NA	NA	NA	NA	NA	NA	NA	NA
2012_31	NA	NA	NA	NA	NA	NA	NA	NA	NA	NA	NA	NA
2012_32	NA	NA	NA	NA	NA	NA	NA	NA	NA	NA	NA	NA
2012_33	NA	NA	NA	NA	NA	NA	NA	NA	NA	NA	NA	NA
2012_34	NA	NA	NA	NA	NA	NA	NA	NA	NA	NA	NA	NA
2012_35	NA	NA	NA	NA	NA	NA	NA	NA	NA	NA	NA	NA
2012_36	NA	NA	NA	NA	NA	NA	NA	NA	NA	NA	NA	NA
2012_37	NA	NA	NA	NA	NA	NA	NA	NA	NA	NA	NA	NA
2012_38	NA	NA	NA	NA	NA	NA	NA	NA	NA	NA	NA	NA
2012_39	NA	NA	NA	NA	NA	NA	NA	NA	NA	NA	NA	NA
2012_40	0	0	0	0	0	0	NA	NA	0	0	0	0
2012_41	0	0	0	NA	0	0	NA	NA	0	NA	0	0
2012_42	0	0	NA	29.1616522388217	0	0	NA	0	0	NA	151.85986531141	0
2012_43	0	0	0	0	126.884216207071	0	NA	0	56.8015704764216	0	0	0
2012_44	0	0	0	22.2701617728997	0	0	NA	0	0	0	0	0
2012_45	0	44.2730194049459	NA	30.0797488738014	0	0	NA	0	20.2927823955459	NA	NA	NA
2012_46	0	0	219.532320506882	22.785612328325	0	0	26.6267044878489	0	0	NA	0	0
2012_47	0	0	0	48.1794391142201	0	0	30.4669830000397	0	0	NA	0	0
2012_48	0	0	NA	50.0393710470089	208.35421747306	0	0	0	20.2396400548168	0	0	0
2012_49	0	100.105004467341	0	100.963374425627	211.784526674581	0	0	0	35.5870182295196	85.6185455392019	0	0
2012_50	104.672534190885	118.086829343882	391.474993462022	224.50674354611	541.252882724784	0	48.4842098172177	0	85.4283566581722	419.933899590666	0	0
2012_51	0	83.3232688256424	1039.69666462207	454.729041163056	584.220413604808	104.329501930732	0	0	161.113066725885	569.018297876057	0	8.27651493162498
2012_52	52.6019334258764	87.7463619405086	2137.46197330731	498.320145824628	297.071590782063	0	NA	0	232.331220578696	1055.5156525172	0	4.91267083590129
2013_01	74.3288189713471	408.58674245804	2680.76111893986	564.018568953839	917.505433873182	185.571949981689	588.343002878567	817.26385390169	448.203303316266	4274.65072096097	0	20.8022463678349
2013_02	889.707970740899	541.798802874662	3189.2475884641	1038.05774779727	1451.63964012855	0	721.545554413755	2886.82838858497	736.789189842475	5874.69572148946	0	107.476234534235
2013_03	1550.76982890942	2260.15255622553	4064.33493769936	1117.80836359612	1495.65870282808	476.986527024731	1147.79011732694	3499.85678175492	609.775018587784	6459.64603057815	56.449259254298	192.380829279846
2013_04	2359.19973933651	3003.64713800431	5227.47427417133	1775.4986341032	1888.39514647909	110.221014821389	1342.94951865612	5523.41033920595	NA	5385.69719168516	381.911535437518	301.32608097774
2013_05	3042.50472055694	6191.97890535891	5702.46134105121	2408.72303061015	2919.12886355871	366.618866354581	2672.48226633551	6096.61950586057	1765.85470408536	2865.52507576598	1743.98300337228	399.923300904785
2013_06	4115.66728122312	4188.75590709433	4565.01652906414	2085.03210729152	2671.26385784833	691.715377959012	3317.02698071053	NA	1255.50969272735	2645.8172900763	1747.09753182621	535.33159943099
2013_07	2913.68021249188	3766.98699494201	3010.81147330323	1927.12624979361	2285.17329187378	2169.76433824745	3556.80425555167	1615.76505463796	1154.96209697713	954.364238160596	1433.64139530952	733.692984409932
2013_08	2437.39282042978	2139.84453336214	2143.34866267795	1202.88566181592	2453.04630486748	2259.13796456097	2918.16843432135	5194.60106799726	1229.76364196013	1273.31979565208	1395.408797553	870.777518567694
2013_09	2952.651928455	1517.42417394825	1219.96560417764	1028.97878836957	1189.38245661842	2382.26531253291	3603.37772625561	2300.83446808315	543.013642771344	1177.5478506668	1030.98479616706	528.560495793135
2013_10	1508.73762539335	1569.54760090769	565.878562373405	596.544083195427	584.032175563737	1771.97420956875	2485.17584744147	1584.75843464911	655.526582263341	546.69145178433	248.781742388137	823.767557296563
2013_11	1032.58847431437	1240.38154960682	107.817053272196	268.347567780323	278.914003679041	NA	1275.10953212508	1360.90527112083	155.605834830043	574.131189187859	135.619803175208	424.580447193747
2013_12	434.007174849237	469.446671276582	170.096260857855	265.144328082833	132.482049275031	789.373220071366	647.005607737567	354.864568141523	186.450778420614	620.483907002584	111.572834387488	485.308602824025
2013_13	302.880813476124	0	0	123.13647920556	115.616782980539	195.175468330925	315.232771293275	NA	0	559.048543293609	57.6000996272489	209.960929740356
2013_14	45.8580958071743	0	0	92.0646670180658	0	0	157.446517221909	NA	72.2062834388059	0	583.839834334142	93.9235924334922
2013_15	83.2548586596604	57.4962076940624	NA	51.3937690073719	55.7922813105026	135.486989075793	54.4785854436353	NA	234.645954422447	0	NA	59.3893633415004
2013_16	NA	0	NA	9.40005034512846	0	0	21.9367400014764	0	0	NA	NA	25.3967038707158
2013_17	0	0	NA	NA	0	105.956825184417	NA	0	NA	0	0	13.32086548734
2013_18	NA	0	NA	NA	0	0	NA	0	NA	0	0	7.06343157522331
2013_19	NA	0	NA	NA	0	0	NA	0	NA	NA	0	4.8060378158513
2013_20	NA	0	NA	NA	0	0	NA	0	NA	0	0	0
2013_21	NA	0	NA	NA	0	NA	NA	NA	NA	NA	0	NA
2013_22	NA	0	NA	NA	0	NA	NA	NA	0	NA	0	NA
2013_23	NA	NA	NA	NA	0	NA	NA	NA	NA	NA	0	NA
2013_24	NA	NA	NA	NA	0	NA	NA	NA	NA	NA	0	NA
2013_25	NA	NA	NA	NA	254.67269775589	NA	NA	NA	0	0	0	NA
2013_26	NA	NA	741.498978456245	NA	0	NA	NA	NA	0	0	0	NA
2013_27	0	NA	NA	NA	0	NA	NA	NA	0	0	0	NA
2013_28	0	NA	NA	NA	0	NA	NA	NA	0	0	0	NA
2013_29	0	NA	NA	NA	0	NA	NA	NA	0	0	0	NA
2013_30	0	NA	NA	NA	0	NA	NA	NA	0	0	0	NA
2013_31	0	NA	NA	NA	NA	NA	NA	NA	0	0	0	NA
2013_32	0	0	NA	NA	NA	NA	NA	NA	0	0	0	NA
2013_33	0	NA	NA	NA	0	NA	NA	NA	0	0	0	NA
2013_34	0	NA	NA	0	0	NA	NA	NA	0	0	0	NA
2013_35	0	NA	NA	0	0	NA	NA	NA	0	0	0	NA
2013_36	0	NA	NA	NA	0	NA	NA	NA	0	0	0	NA
2013_37	0	NA	NA	NA	0	NA	NA	NA	0	NA	0	NA
2013_38	0	0	NA	0	0	NA	NA	NA	0	0	0	NA
2013_39	0	NA	NA	0	0	NA	NA	NA	0	0	0	NA
2013_40	0	0	NA	0	0	0	NA	0	0	0	0	2.80219148399303
2013_41	0	0	NA	0	0	0	NA	0	66.3372243222818	NA	0	0
2013_42	0	0	NA	0	108.829088353821	0	NA	0	38.7817619114878	0	0	0
2013_43	0	0	NA	6.68950500799107	145.363835811583	0	NA	0	0	249.311970833458	0	11.4666790825088
2013_44	0	0	NA	67.5166850946959	210.676501536266	0	NA	0	23.4306478215239	0	0	1.853254028161
2013_45	0	0	NA	103.711513571211	0	0	NA	0	26.4421103941962	0	0	2.68301782317954
2013_46	0	33.2524725487579	NA	10.7820595432408	0	0	0	0	0	NA	0	10.7277510305362
2013_47	0	0	NA	22.8364236239778	0	0	0	0	0	0	0	2.28845637859431
2013_48	0	0	NA	9.1264976521398	0	0	0	0	22.4141903520695	0	0	7.00763093078441
2013_49	0	0	NA	32.3057614197606	76.2324884874611	0	0	0	12.5102457778993	NA	0	13.2069450028615
2013_50	0	0	NA	90.2014242431427	68.4383829910573	0	0	0	10.0663043212878	0	0	44.2734850805964
2013_51	26.0353003825046	68.1270169291625	NA	179.225784846899	0	0	0	0	27.8823124853834	0	0	152.416844825523
2013_52	0	0	NA	185.51939859769	0	NA	0	0	0	174.947090644378	0	290.265315135375
2014_01	6.81876914779879	53.2372293463541	NA	288.741278370778	0	0	70.2111515502594	0	13.2587220210215	0	0	448.66170682997
2014_02	NA	23.6631655440229	NA	394.26571884129	68.1510544920223	173.26668846005	481.71552915958	932.227773000628	47.7746342387894	NA	0	1759.74169683181
2014_03	152.08041976869	0	NA	522.147780174206	228.749057633601	105.799192732493	550.38336474422	1261.29425143082	12.9272539704959	0	0	4149.94352285555
2014_04	353.425841853378	51.9062986126952	NA	850.89598985495	222.943421843256	399.122440114465	1149.14154173809	2188.76486134866	62.5292244703279	NA	0	4136.0255956164
2014_05	435.97122968791	411.607841630495	NA	1326.0093729148	397.523082146231	797.388394305938	1311.11444654222	1007.74382157928	140.045251347039	786.810588364871	0	2789.16025826989
2014_06	565.44055333195	324.414366329345	NA	1882.29905108241	193.353395923706	966.578351633567	1534.25901769314	1346.8057261041	225.646237255448	476.289178484612	144.189785819793	1877.61163144939
2014_07	413.513878580425	779.393037630624	NA	1973.56217512359	408.496153347465	NA	1601.15230200588	473.180873573159	251.971899424921	626.691671782551	182.221326615595	1112.02351397455
2014_08	739.651707559257	862.24512571502	NA	2119.35548279457	452.871363321266	1748.29713205314	1033.74248826585	695.391527968033	154.698883820177	646.122012483717	386.201992492469	628.566638340375
2014_09	691.733335109063	794.372467312847	NA	1316.85444018256	262.708345575577	2027.38879065907	1673.02307050576	385.051669581419	48.2395690443139	1776.06753215926	273.499521068067	332.012420976114
2014_10	1130.12660912439	1104.41934276468	NA	828.543734265974	520.353972266648	1552.12378964685	478.725989606008	1294.24510163387	276.707337054417	1984.66115887965	61.4160416579063	149.824164131454
2014_11	1115.03082034436	451.257460912171	NA	609.809927807339	413.824724689951	532.367178705713	650.341370864818	308.942923484764	393.188908206349	0	NA	63.4905730258283
2014_12	832.422926616757	347.731648909267	NA	515.466924876247	502.836747484095	67.4489873833993	203.153211914643	171.180139557348	189.693400654016	1270.3976674705	410.797876710065	14.1320896166796
2014_13	588.033178034211	71.371160592456	NA	344.501372421489	243.936340999907	200.171396303024	187.845806316293	529.102249540896	176.280735961308	941.180391226398	215.887162047069	6.04615145973642
2014_14	211.368499610827	69.2083981502603	NA	190.310949569774	287.982655531654	155.633713644663	76.0769615109901	0	163.198542040465	1312.93940195723	0	17.5679479568856
2014_15	NA	22.0601769103955	NA	160.955197562661	123.762100292599	89.8750424421126	25.7560987184981	NA	253.559835192573	439.436447736452	165.690648457861	6.40058797799612
2014_16	NA	0	NA	NA	349.202259025479	0	45.5003391395298	0	184.530213539628	548.460879306372	97.4308120808425	3.09168941214066
2014_17	NA	NA	NA	NA	158.893401837456	0	0	0	91.4972475161492	726.500359452525	0	1.15185073089869
2014_18	NA	0	NA	NA	0	0	NA	0	0	0	26.3118251350934	0
2014_19	NA	0	NA	NA	0	0	NA	0	0	0	87.5410454539444	NA
2014_20	NA	0	NA	NA	477.632543413226	0	NA	0	0	NA	0	NA
2014_21	NA	0	NA	NA	0	NA	NA	NA	0	0	0	0
2014_22	NA	NA	NA	NA	151.887870577288	NA	NA	NA	83.6469374561502	NA	33.0608623418743	0
2014_23	NA	NA	NA	NA	0	NA	NA	NA	0	NA	0	0
2014_24	NA	0	NA	NA	0	NA	NA	NA	0	NA	0	0
2014_25	NA	NA	NA	NA	0	NA	NA	NA	0	0	0	NA
2014_26	NA	0	NA	NA	0	NA	NA	NA	0	NA	0	0
2014_27	NA	NA	NA	NA	0	NA	NA	NA	0	NA	0	0
2014_28	NA	NA	NA	NA	0	NA	NA	NA	0	0	0	0
2014_29	NA	NA	NA	NA	0	NA	NA	NA	0	0	0	NA
2014_30	NA	NA	NA	NA	0	NA	NA	NA	0	0	0	0
2014_31	NA	NA	NA	NA	0	NA	NA	NA	0	0	0	NA
2014_32	NA	NA	NA	NA	0	NA	NA	NA	0	0	0	0
2014_33	NA	NA	NA	NA	298.644394175614	NA	NA	NA	0	0	0	0
2014_34	NA	NA	NA	NA	0	NA	NA	NA	0	0	0	NA
2014_35	NA	NA	NA	NA	0	NA	NA	NA	0	0	0	0
2014_36	NA	0	NA	NA	0	NA	NA	NA	0	0	0	NA
2014_37	NA	0	NA	NA	0	NA	NA	NA	0	0	0	0
2014_38	NA	0	NA	NA	0	NA	NA	NA	0	0	0	0
2014_39	NA	0	NA	NA	0	NA	NA	NA	0	0	0	0
2014_40	0	0	NA	NA	0	0	NA	0	0	NA	0	0
2014_41	0	0	0	0	0	0	NA	0	0	0	0	0
2014_42	0	0	0	NA	0	0	0	0	59.4236674450214	0	0	0
2014_43	0	0	0	0	60.8804715129016	0	30.1483008878546	0	0	0	0	0
2014_44	0	NA	NA	NA	64.4059953359475	0	0	0	0	0	0	0
2014_45	0	0	0	0	0	0	0	0	44.2248162148545	0	0	0
2014_46	0	0	0	NA	49.9119736916667	0	0	0	0	NA	0	0
2014_47	0	44.4911130965959	0	7.81554791128378	0	0	67.5147708221306	2226.66563898678	30.9428951421445	0	0	5.14785688436349
2014_48	NA	110.949713284636	0	10.1229368369647	46.0894496545201	0	0	0	39.0510797025397	0	0	2.9472795709815
2014_49	0	0	0	7.96777320910716	0	0	73.9125991047991	3745.79266371608	0	0	0	2.49719834395124
2014_50	0	43.8560161889671	0	25.9169338585429	84.8945288519485	0	224.147429958711	709.986844756643	66.9175499649202	NA	0	8.55542380468634
2014_51	0	181.672045144433	NA	54.4686119216652	45.3964440424547	0	685.525074065013	1920.9193147262	112.096721929553	0	0	32.326527245528
2014_52	NA	155.718895838086	NA	57.3420194329961	36.7057090975135	NA	704.951525971615	0	34.2029271718043	0	0	12.3446970381524
2015_01	NA	82.1849728034341	0	140.557204849293	90.3251440722371	0	1853.48586764296	0	81.4515715721718	NA	0	16.1547744833879
2015_02	127.817782156335	130.719906432707	0	302.993145538669	153.680924531676	0	4310.49661808437	1387.33061619114	197.406874010587	0	38.7781320050493	75.760575786163
2015_03	484.030764863932	599.25785399408	65.9595666472458	567.20061996791	163.767145030078	324.274484644408	6137.65508409316	2713.34121914664	82.0863610044263	481.444582565587	0	53.4927964756758
2015_04	648.115342186255	1182.02237255713	433.256592991989	1348.17662699996	436.683506703298	745.964979489473	7497.58719232598	2805.8522517532	207.770754685115	168.759952906661	NA	142.358427100377
2015_05	745.398694913514	782.337721878844	444.22466641147	2746.0000225994	683.598044537377	1527.58431303683	5525.01833684465	1985.34766441266	273.212540645673	0	401.960439030152	293.685193871695
2015_06	2018.12947258513	442.62192058552	1367.50601930266	3635.21625342715	797.689834256023	894.065015307722	4200.37733953798	1250.99540995803	376.737115711597	NA	815.109754214647	211.897071624334
2015_07	1968.90581840286	709.955229051273	796.393440604372	2927.66774313467	922.799281033538	2398.7230527461	2503.24067036909	1711.2894518087	263.757681817376	4130.98290525905	487.058873009908	302.806193189844
2015_08	1386.91997556786	1207.44598377125	1248.18238356729	2412.78421862906	1137.59981905136	804.257497487324	1249.64583553927	988.573525908393	240.979350809737	3690.87094435869	1209.18709068436	314.198513590676
2015_09	1661.79166762977	217.44413593835	815.352183534812	990.600432272135	889.293131820732	1009.34929247443	556.225029489119	1752.18688987815	361.120689373748	2429.1278751429	1204.68798701108	260.410606036195
2015_10	558.774760062226	100.568453562097	295.327196871775	407.442464210713	658.364362733389	323.229135964377	572.724487338095	568.846965492582	495.201778862091	2158.75951541149	727.427136941713	191.78662933402
2015_11	426.116437442176	115.231982920183	0	198.650122918658	516.017521227709	408.976469266998	383.207596321934	465.851017436815	141.340180879463	1787.41396022394	113.60209083811	66.1035430198826
2015_12	472.306890390032	0	367.1121226994	151.780584731176	605.438383890419	0	165.35877707172	242.063016475992	129.272539704959	359.59014648441	54.8839578291271	29.9445676154695
2015_13	104.845543054574	76.0056515400181	210.683932990794	74.2821592169879	216.329229877797	0	141.420550253109	0	202.206421552984	704.965041710463	0	8.12902372298568
2015_14	51.9246553130968	116.789171878564	NA	5.83241568474685	51.0522375797863	NA	60.2692931917472	361.912334658558	47.6413885550603	1060.03570697432	NA	2.28446696018956
2015_15	31.960668410659	0	NA	11.1202852373578	60.6934285329865	0	27.2613306051757	NA	61.1144218156458	567.950550840476	0	0
2015_16	NA	0	0	NA	0	0	62.3146878025929	0	63.1331007861428	0	0	0
2015_17	NA	0	NA	NA	0	0	12.2363505273851	0	0	0	0	0
2015_18	NA	NA	0	NA	65.7601851303957	0	NA	0	54.4305430336671	0	0	0
2015_19	NA	0	0	NA	0	0	NA	0	0	NA	0	NA
2015_20	NA	NA	NA	NA	0	0	NA	0	0	NA	0	NA
2015_21	NA	0	NA	NA	0	NA	NA	NA	0	0	0	NA
2015_22	NA	NA	NA	NA	0	NA	NA	NA	0	NA	0	NA
2015_23	NA	NA	NA	NA	0	NA	NA	NA	0	0	0	NA
2015_24	NA	NA	NA	NA	153.808836369413	NA	NA	NA	0	0	0	NA
2015_25	NA	NA	NA	NA	0	NA	NA	NA	0	0	0	NA
2015_26	NA	NA	NA	NA	0	NA	NA	NA	0	0	0	NA
2015_27	NA	NA	NA	NA	0	NA	NA	NA	0	0	51.7218928222872	NA
2015_28	NA	NA	NA	NA	0	NA	NA	NA	0	0	0	NA
2015_29	NA	NA	NA	NA	0	NA	NA	NA	0	0	0	NA
2015_30	NA	NA	NA	NA	0	NA	NA	NA	0	0	0	NA
2015_31	NA	NA	NA	NA	0	NA	NA	NA	0	0	0	NA
2015_32	NA	NA	NA	NA	0	NA	NA	NA	0	0	0	NA
2015_33	NA	NA	NA	NA	0	NA	NA	NA	0	0	0	NA
2015_34	NA	NA	NA	NA	0	NA	NA	NA	0	0	0	NA
2015_35	NA	NA	NA	NA	0	NA	NA	NA	0	0	0	NA
2015_36	NA	NA	NA	NA	135.720180403573	NA	NA	NA	0	0	0	NA
2015_37	NA	NA	NA	NA	0	NA	NA	NA	0	0	0	NA
2015_38	NA	NA	NA	NA	0	NA	NA	NA	0	0	0	NA
2015_39	NA	0	NA	NA	0	NA	NA	NA	0	0	0	NA
2015_40	0	0	NA	NA	0	0	NA	0	0	NA	0	1.09992562923091
2015_41	0	0	NA	3.22577467189567	72.4891405299268	0	NA	0	45.9257706846567	0	0	0
2015_42	0	56.2318234970865	NA	5.42544217358774	0	0	NA	0	0	352.050626637262	0	0
2015_43	0	0	0	NA	0	0	NA	0	0	0	0	6.90459981655883
2015_44	NA	NA	94.3081351014704	NA	59.2587812409213	0	NA	0	40.9363042399039	0	0	0
2015_45	0	0	0	NA	99.2115815090408	0	NA	0	106.337089112144	NA	0	0
2015_46	153.231719110162	30.2786741907388	0	2.21506406988301	243.406718040053	0	0	0	107.201618291917	NA	0	3.99327958680885
2015_47	206.804861551048	0	NA	NA	125.919795528696	0	0	0	76.3883189165667	0	0	2.17318318363622
2015_48	149.321617467004	0	0	NA	39.8304362617029	0	0	0	146.849069226248	NA	0	NA
2015_49	0	0	0	5.00405284315311	165.534112766503	0	0	0	311.943969600545	NA	0	4.89150770860924
2015_50	304.176397636589	64.8828732658691	NA	4.0192346590557	264.599243921645	0	16.1806828526943	0	343.428855481248	NA	0	24.2601386583222
2015_51	113.15470964185	32.7829254395969	NA	5.94007451211498	307.565043539041	0	57.0494942251417	0	490.755928563534	0	0	29.1074325504487
2015_52	NA	NA	NA	6.31301254467107	339.187674152253	0	197.724108970344	646.709502624486	300.697578923442	NA	0	36.1683702512012
2015_53	NA	NA	0	12.2224387069634	378.075013949965	0	54.5203528232241	0	361.810769797129	NA	NA	50.5250518741115
2016_01	587.805732251062	97.3243098988036	NA	27.3999970767907	447.527756612281	0	55.472581711107	0	790.354388790223	225.056735824714	0	111.23754839844
2016_02	477.357917715973	298.461217022998	114.176950429738	55.7719224827475	731.099866833139	400.891268173261	299.649002345721	433.723361061862	903.204464304761	1212.54220541314	0	472.839275641751
2016_03	1123.25636758598	240.993529273228	457.538905726186	228.359737021293	1049.2409296138	129.907685379687	356.404681977131	1928.86794637333	2021.3413938641	960.538968465906	374.032004555394	1026.66695566485
2016_04	1130.83787866339	1181.13863874409	1248.79773311592	608.648894937689	1550.73329291455	424.696928508156	577.024697406407	956.372594991343	2454.08992228978	4826.23885662084	425.98899689051	2051.3367783548
2016_05	991.96173965149	1442.06344991936	1469.66718292822	825.802763653449	1720.10078115123	343.244664064422	775.921820523446	1511.01466773632	2848.83821045588	6363.56942897159	637.965606760017	2359.76050731064
2016_06	1868.54165973401	1642.96631625776	1367.7146678241	883.98830403968	1557.53089900716	1753.56606834567	670.420809950705	884.808637437459	2336.98388101506	6112.13879262966	1454.22225360608	2810.68917069324
2016_07	1227.24749830051	1492.30608511499	2453.83676088436	1168.28279542807	1542.5218379583	1632.58812303575	568.072021225248	1098.33343328587	3272.85826352572	7974.79681252488	1336.71963246731	2353.09925300951
2016_08	1355.24527797008	3042.39465359128	2497.79578522892	1205.89571548921	1799.3790797221	1168.70281635353	723.706091714078	1831.27641337231	2401.85776290361	9288.85198008687	1213.09630351396	2493.05043264963
2016_09	1050.44467053492	3065.71576181231	2050.14487846316	1379.74536747143	1323.25142664686	1461.83474118466	859.64904358223	1729.05205217927	2359.14989507334	6101.95779862751	666.617964010492	1886.72691274167
2016_10	717.381151269244	3386.88598447836	2152.12155571657	1681.45641141632	1184.32923616265	1293.99162113728	434.882402804665	1258.20215114566	1516.19759708891	3804.94885121052	442.190935620908	1904.5697389612
2016_11	549.21702213354	3125.64060419655	1137.29497319774	2087.2089495652	942.498376890034	276.198236939264	538.084158594358	1536.73545178096	907.409166347183	3529.92864768401	511.901329698765	1531.64613527277
2016_12	327.815249110062	1262.78292093698	927.640062000286	1639.11263449442	921.607668098505	349.146834672868	392.988172888318	1207.88241692294	522.922977289146	2874.5929432328	143.30329422026	565.559052809964
2016_13	27.5177374149602	NA	559.947404143585	1221.74235237502	577.619317421344	72.7537209030779	283.836468240973	2746.91462005846	441.381935335219	2900.70219784125	265.494031471576	301.935824358797
2016_14	39.1498334786625	139.74772703418	269.459181679241	604.2627308649	374.333691193123	48.3438720977941	229.916555767942	1053.78091485157	448.862985086664	1790.14784900497	55.7660192882415	179.057266001315
2016_15	NA	81.5670406770926	152.152541147524	201.466511154814	369.568432555427	157.533931641508	74.4075125763379	728.348573500349	208.855946960825	1448.42798985776	187.452947760912	100.321243377183
2016_16	NA	0	144.988409637092	91.6897305505561	43.8335447702908	NA	33.3152155027903	635.64966414576	130.6776760061	1149.73287114435	NA	40.8381394566427
2016_17	NA	0	128.310387893158	33.911354272791	0	0	NA	1050.90294176479	18.467505672137	440.910439461094	0	23.3372254872035
2016_18	NA	0	NA	NA	57.6903744968136	144.650955883163	NA	0	76.3883189165667	417.437761163226	NA	7.42847111269938
2016_19	NA	0	0	NA	385.772034418409	0	NA	0	64.6362698524796	141.388472439518	0	7.73521607560577
2016_20	NA	NA	NA	NA	0	0	NA	NA	96.9544047787194	0	0	0
2016_21	NA	NA	NA	NA	0	NA	NA	NA	0	0	0	NA
2016_22	NA	0	NA	NA	0	NA	NA	NA	53.8635582103998	NA	0	NA
2016_23	NA	NA	NA	NA	0	NA	NA	NA	0	512.535504824199	0	NA
2016_24	NA	NA	NA	NA	0	NA	NA	NA	0	0	0	NA
2016_25	NA	NA	NA	NA	0	NA	NA	NA	0	NA	NA	NA
2016_26	NA	NA	NA	NA	0	NA	NA	NA	0	NA	0	NA
2016_27	NA	NA	NA	NA	0	NA	NA	NA	0	NA	0	NA
2016_28	NA	0	NA	NA	0	NA	NA	NA	0	0	0	NA
2016_29	NA	NA	NA	NA	0	NA	NA	NA	0	0	0	NA
2016_30	NA	NA	NA	NA	0	NA	NA	NA	0	NA	0	NA
2016_31	NA	NA	NA	NA	0	NA	NA	NA	0	0	0	NA
2016_32	NA	NA	NA	NA	0	NA	NA	NA	0	0	0	NA
2016_33	NA	NA	NA	NA	0	NA	NA	NA	0	0	0	NA
2016_34	NA	NA	NA	NA	0	NA	NA	NA	0	0	35.4771835781732	NA
2016_35	NA	NA	NA	NA	0	NA	NA	NA	0	281.497296533107	0	NA
2016_36	NA	NA	NA	NA	0	NA	NA	NA	0	0	0	NA
2016_37	NA	NA	NA	NA	0	NA	NA	NA	72.7158035840396	0	0	NA
2016_38	NA	NA	NA	NA	0	NA	NA	NA	0	NA	0	NA
2016_39	NA	NA	NA	NA	0	NA	NA	NA	0	0	0	NA
2016_40	NA	NA	NA	NA	NA	NA	NA	NA	NA	NA	NA	NA
2016_41	NA	NA	NA	NA	NA	NA	NA	NA	NA	NA	NA	NA
2016_42	NA	NA	NA	NA	NA	NA	NA	NA	NA	NA	NA	NA
2016_43	NA	NA	NA	NA	NA	NA	NA	NA	NA	NA	NA	NA
2016_44	NA	NA	NA	NA	NA	NA	NA	NA	NA	NA	NA	NA
2016_45	NA	NA	NA	NA	NA	NA	NA	NA	NA	NA	NA	NA
2016_46	NA	NA	NA	NA	NA	NA	NA	NA	NA	NA	NA	NA
2016_47	NA	NA	NA	NA	NA	NA	NA	NA	NA	NA	NA	NA
2016_48	NA	NA	NA	NA	NA	NA	NA	NA	NA	NA	NA	NA
2016_49	NA	NA	NA	NA	NA	NA	NA	NA	NA	NA	NA	NA
2016_50	NA	NA	NA	NA	NA	NA	NA	NA	NA	NA	NA	NA
2016_51	NA	NA	NA	NA	NA	NA	NA	NA	NA	NA	NA	NA
2016_52	NA	NA	NA	NA	NA	NA	NA	NA	NA	NA	NA	NA
2017_01	NA	NA	NA	NA	NA	NA	NA	NA	NA	NA	NA	NA
2017_02	NA	NA	NA	NA	NA	NA	NA	NA	NA	NA	NA	NA
2017_03	NA	NA	NA	NA	NA	NA	NA	NA	NA	NA	NA	NA
2017_04	NA	NA	NA	NA	NA	NA	NA	NA	NA	NA	NA	NA
2017_05	NA	NA	NA	NA	NA	NA	NA	NA	NA	NA	NA	NA
2017_06	NA	NA	NA	NA	NA	NA	NA	NA	NA	NA	NA	NA
2017_07	NA	NA	NA	NA	NA	NA	NA	NA	NA	NA	NA	NA
2017_08	NA	NA	NA	NA	NA	NA	NA	NA	NA	NA	NA	NA
2017_09	NA	NA	NA	NA	NA	NA	NA	NA	NA	NA	NA	NA
2017_10	NA	NA	NA	NA	NA	NA	NA	NA	NA	NA	NA	NA
2017_11	NA	NA	NA	NA	NA	NA	NA	NA	NA	NA	NA	NA
2017_12	NA	NA	NA	NA	NA	NA	NA	NA	NA	NA	NA	NA
2017_13	NA	NA	NA	NA	NA	NA	NA	NA	NA	NA	NA	NA
2017_14	NA	NA	NA	NA	NA	NA	NA	NA	NA	NA	NA	NA
2017_15	NA	NA	NA	NA	NA	NA	NA	NA	NA	NA	NA	NA
2017_16	NA	NA	NA	NA	NA	NA	NA	NA	NA	NA	NA	NA
2017_17	NA	NA	NA	NA	NA	NA	NA	NA	NA	NA	NA	NA
2017_18	NA	NA	NA	NA	NA	NA	NA	NA	NA	NA	NA	NA
2017_19	NA	NA	NA	NA	NA	NA	NA	NA	NA	NA	NA	NA
2017_20	NA	NA	NA	NA	NA	NA	NA	NA	NA	NA	NA	NA
2017_21	NA	NA	NA	NA	NA	NA	NA	NA	NA	NA	NA	NA
2017_22	NA	NA	NA	NA	NA	NA	NA	NA	NA	NA	NA	NA
2017_23	NA	NA	NA	NA	NA	NA	NA	NA	NA	NA	NA	NA
2017_24	NA	NA	NA	NA	NA	NA	NA	NA	NA	NA	NA	NA
2017_25	NA	NA	NA	NA	NA	NA	NA	NA	NA	NA	NA	NA
2017_26	NA	NA	NA	NA	NA	NA	NA	NA	NA	NA	NA	NA
2017_27	NA	NA	NA	NA	NA	NA	NA	NA	NA	NA	NA	NA
2017_28	NA	NA	NA	NA	NA	NA	NA	NA	NA	NA	NA	NA
2017_29	NA	NA	NA	NA	NA	NA	NA	NA	NA	NA	NA	NA
2017_30	NA	NA	NA	NA	NA	NA	NA	NA	NA	NA	NA	NA
2017_31	NA	NA	NA	NA	NA	NA	NA	NA	NA	NA	NA	NA
2017_32	NA	NA	NA	NA	NA	NA	NA	NA	NA	NA	NA	NA
2017_33	NA	NA	NA	NA	NA	NA	NA	NA	NA	NA	NA	NA
2017_34	NA	NA	NA	NA	NA	NA	NA	NA	NA	NA	NA	NA
2017_35	NA	NA	NA	NA	NA	NA	NA	NA	NA	NA	NA	NA
2017_36	NA	NA	NA	NA	NA	NA	NA	NA	NA	NA	NA	NA
2017_37	NA	NA	NA	NA	NA	NA	NA	NA	NA	NA	NA	NA
2017_38	NA	NA	NA	NA	NA	NA	NA	NA	NA	NA	NA	NA
2017_39	NA	NA	NA	NA	NA	NA	NA	NA	NA	NA	NA	NA
2017_40	0	28.5484642369824	0	NA	0	0	NA	0	64.6362698524796	0	0	0
2017_41	0	0	59.2770157319408	1.29910527976503	0	0	NA	0	0	0	0	0
2017_42	0	0	0	2.78911139537704	37.2105419635727	0	NA	0	0	0	0	0
2017_43	0	0	0	2.37946625897738	0	0	NA	0	0	0	121.342788764805	0
2017_44	0	0	0	8.69176556105801	0	0	NA	NA	60.8341363317455	0	0	0
2017_45	0	NA	0	5.84676960605381	63.1437620554083	0	NA	0	96.9544047787194	NA	127.440050131711	2.08535180204133
2017_46	NA	0	0	9.56502788051368	66.7122338598257	0	0	0	0	0	83.1447216247354	0
2017_47	0	0	0	25.7804466963865	29.3534628954837	0	26.4764907507387	0	0	NA	0	15.0830079498261
2017_48	0	0	0	83.6470044192777	57.8729818718225	0	292.292612100575	0	0	307.867573592756	0	0
2017_49	45.6907304940093	89.6563339673827	0	267.745127589932	58.9754041248787	0	352.585301601289	0	29.8790304035047	0	65.4243300924894	33.120415451514
2017_50	237.63897683104	51.9062986126952	0	897.125740965047	166.594636081699	0	1290.66667011566	0	74.1727686831735	0	0	120.890758444445
2017_51	305.731343218651	44.9854587976693	139.096178394251	2376.79786707136	534.476284418917	0	3052.63000156042	1794.28093027388	130.426758809468	NA	0	233.169272883046
2017_52	45.1531924881974	62.2875583352343	278.476516499216	4109.63995320304	167.41019518865	373.199466178561	7828.48577930139	0	60.2689543219065	NA	0	402.120731905856
2018_01	335.195004341515	198.974144681998	0	2645.50926519285	167.171747002763	229.101587479657	8168.32082119349	1637.80003554673	92.6572154556536	357.127306368491	0	369.208490724314
2018_02	691.2852382552	563.456530993073	260.275436989464	1495.44902059122	415.790352762629	116.270607521291	8661.01078018994	1377.7628188381	189.553938925021	NA	173.563625162061	760.887319155304
2018_03	1116.79549241903	611.425664540719	331.031377724843	1445.10964576776	310.809869750323	0	7159.63810229236	5048.14927966551	201.803995155076	1077.45955795002	127.68782728686	910.49136994442
2018_04	1659.03046649614	480.133262167431	429.474196340457	1504.73483499183	917.352805179378	291.497506632411	6793.62915438696	3948.26794283587	340.243460155727	2784.13984762202	404.933945421745	942.904658924368
2018_05	919.913046455954	838.410309020296	725.166344870785	1234.21085010603	669.184846030663	825.982560031956	5946.31718638144	2815.46507403496	388.414261605822	1549.59222612351	1013.52774850805	913.239460080934
2018_06	2002.98822371894	1215.75908353094	1572.80497807777	1112.83693427556	492.856721476288	1629.95423420641	4728.38079482909	2336.55682726929	358.879406642734	1536.42649485951	803.228332479017	609.769734122677
2018_07	1511.74359952572	973.243098988036	2197.10314992343	1020.60242789435	1196.63418285609	1835.01371287151	3937.92626323134	2679.06845156802	533.948340312825	3656.90682218532	822.075971623578	596.282298334238
2018_08	1806.90718299425	1467.8795916502	2974.91010919439	701.625547112874	1341.47018437451	2394.09046676724	3636.7444122549	1748.0042920426	858.692156594886	2401.84369198577	487.639701889212	399.583810094449
2018_09	1929.98877819455	1650.30989276908	2102.20990395655	517.531403048498	1844.19860279208	2064.47910678678	1882.04202149604	3099.22160572689	1009.89826696782	2633.20508278263	523.216075513122	387.859013715848
2018_10	1727.84646550581	2551.66645225591	2980.0339492456	348.64485607451	1822.18040183498	1952.36740745794	1310.9388714877	3055.889608139	1061.53427411207	2969.01020958036	301.470720110332	259.963386176116
2018_11	985.64854808618	1611.50950344066	1346.44869148093	167.388145897496	1534.93813016419	1357.87154102823	1013.68070720911	1327.27630458616	935.415477568121	2937.84917334354	130.588183177392	129.342767473861
2018_12	695.919896542991	703.675535872598	1424.65049631265	142.710411982661	1068.73834059695	1746.6602922892	568.646789209162	609.281280925182	911.679368200675	3187.68250707897	254.238179701137	86.1084635455054
2018_13	318.253706800393	755.360231239984	761.689544757192	69.4751902167515	733.706730080972	717.148052740561	292.874828868604	1360.79037831618	1096.79708423683	2782.03837060025	114.216091592084	22.7382581134079
2018_14	100.061392794806	NA	277.991987761717	32.2755496965577	452.61654383508	414.424988605263	252.01818861464	525.72528613559	461.897118954878	1777.10742472637	145.544300934608	34.0978186476474
2018_15	6.12297637761523	NA	106.035288974701	19.2417758116391	215.070502326019	274.075495357573	125.816723722379	0	398.883530108059	2012.07198683368	137.647092384105	9.82990980892792
2018_16	NA	NA	79.7857321081085	1.0863296023114	85.6289916879617	176.293352482605	86.9710169019616	511.330427110449	531.392652574429	959.708801583138	0	2.49239852787343
2018_17	NA	NA	0	NA	0	0	77.898536950895	693.66530809557	290.863214336158	550.003313433918	56.5975185972261	1.41826603295236
2018_18	NA	0	70.0473420221985	NA	0	0	NA	0	NA	1061.63064503258	0	0.759303498888434
2018_19	NA	NA	0	NA	0	63.6464205885919	NA	0	254.505312544138	0	0	1.65859971135017
2018_20	NA	NA	106.666451409075	NA	0	NA	NA	NA	64.6362698524796	NA	0	0.659339172704244
2018_21	NA	NA	NA	NA	0	NA	NA	NA	NA	0	0	NA
2018_22	NA	NA	NA	NA	0	NA	NA	NA	0	0	0	NA
2018_23	NA	NA	NA	NA	0	NA	NA	NA	0	0	0	NA
2018_24	NA	NA	NA	NA	0	NA	NA	NA	NA	0	0	NA
2018_25	NA	NA	NA	NA	0	NA	NA	NA	0	0	0	NA
2018_26	NA	NA	NA	NA	0	NA	NA	NA	0	0	0	NA
2018_27	NA	NA	NA	NA	0	NA	NA	NA	236.999656125758	0	0	NA
2018_28	NA	NA	NA	NA	0	NA	NA	NA	0	0	0	NA
2018_29	NA	NA	NA	NA	75.730322654226	NA	NA	NA	290.863214336158	0	0	NA
2018_30	NA	NA	NA	NA	0	NA	NA	NA	242.386011946799	0	0	NA
2018_31	NA	NA	NA	NA	0	NA	NA	NA	NA	0	0	NA
2018_32	NA	NA	NA	NA	0	NA	NA	NA	0	0	0	NA
2018_33	NA	NA	NA	NA	53.874757512457	NA	NA	NA	0	0	0	NA
2018_34	NA	NA	NA	NA	0	NA	NA	NA	NA	0	0	NA
2018_35	NA	NA	NA	NA	0	NA	NA	NA	NA	0	0	NA
2018_36	NA	NA	NA	NA	0	NA	NA	NA	NA	0	0	NA
2018_37	NA	NA	NA	NA	58.8394453587693	NA	NA	NA	242.386011946799	0	0	NA
2018_38	NA	NA	NA	NA	0	NA	NA	NA	NA	NA	0	NA
2018_39	NA	NA	NA	NA	NA	NA	NA	NA	0	0	0	NA
