# Supplementary material for: Forecasting influenza in Europe using a metapopulation model incorporating cross-border commuting and air travel
Source: PLoS Comput Biol. 2020 Oct 14;16(10):e1008233. doi: 10.1371/journal.pcbi.1008233 (PMC7588111; doi:10.1371/journal.pcbi.1008233)
Supplement: S2 Dataset — Observations are scaled according to values in S1 Table. Note that scaled values are only available for seasons during which H3N2 influenza was forecasted; values in other seasons were set to be NA. (CSV) [file pcbi.1008233.s003.csv]

time	Austria	Belgium	Czechia	France	Germany	Hungary	Italy	Luxembourg	Netherlands	Poland	Slovakia	Spain
2009_15	NA	NA	NA	NA	NA	NA	NA	NA	NA	NA	NA	NA
2009_16	NA	NA	NA	NA	NA	NA	NA	NA	NA	NA	NA	NA
2009_17	NA	NA	NA	NA	NA	NA	NA	NA	NA	NA	NA	NA
2009_18	NA	NA	NA	NA	NA	NA	NA	NA	NA	NA	NA	NA
2009_19	NA	NA	NA	NA	NA	NA	NA	NA	NA	NA	NA	NA
2009_20	NA	NA	NA	NA	NA	NA	NA	NA	NA	NA	NA	NA
2009_21	NA	NA	NA	NA	NA	NA	NA	NA	NA	NA	NA	NA
2009_22	NA	NA	NA	NA	NA	NA	NA	NA	NA	NA	NA	NA
2009_23	NA	NA	NA	NA	NA	NA	NA	NA	NA	NA	NA	NA
2009_24	NA	NA	NA	NA	NA	NA	NA	NA	NA	NA	NA	NA
2009_25	NA	NA	NA	NA	NA	NA	NA	NA	NA	NA	NA	NA
2009_26	NA	NA	NA	NA	NA	NA	NA	NA	NA	NA	NA	NA
2009_27	NA	NA	NA	NA	NA	NA	NA	NA	NA	NA	NA	NA
2009_28	NA	NA	NA	NA	NA	NA	NA	NA	NA	NA	NA	NA
2009_29	NA	NA	NA	NA	NA	NA	NA	NA	NA	NA	NA	NA
2009_30	NA	NA	NA	NA	NA	NA	NA	NA	NA	NA	NA	NA
2009_31	NA	NA	NA	NA	NA	NA	NA	NA	NA	NA	NA	NA
2009_32	NA	NA	NA	NA	NA	NA	NA	NA	NA	NA	NA	NA
2009_33	NA	NA	NA	NA	NA	NA	NA	NA	NA	NA	NA	NA
2009_34	NA	NA	NA	NA	NA	NA	NA	NA	NA	NA	NA	NA
2009_35	NA	NA	NA	NA	NA	NA	NA	NA	NA	NA	NA	NA
2009_36	NA	NA	NA	NA	NA	NA	NA	NA	NA	NA	NA	NA
2009_37	NA	NA	NA	NA	NA	NA	NA	NA	NA	NA	NA	NA
2009_38	NA	NA	NA	NA	NA	NA	NA	NA	NA	NA	NA	NA
2009_39	NA	NA	NA	NA	NA	NA	NA	NA	NA	NA	NA	NA
2009_40	NA	NA	NA	NA	NA	NA	NA	NA	NA	NA	NA	NA
2009_41	NA	NA	NA	NA	NA	NA	NA	NA	NA	NA	NA	NA
2009_42	NA	NA	NA	NA	NA	NA	NA	NA	NA	NA	NA	NA
2009_43	NA	NA	NA	NA	NA	NA	NA	NA	NA	NA	NA	NA
2009_44	NA	NA	NA	NA	NA	NA	NA	NA	NA	NA	NA	NA
2009_45	NA	NA	NA	NA	NA	NA	NA	NA	NA	NA	NA	NA
2009_46	NA	NA	NA	NA	NA	NA	NA	NA	NA	NA	NA	NA
2009_47	NA	NA	NA	NA	NA	NA	NA	NA	NA	NA	NA	NA
2009_48	NA	NA	NA	NA	NA	NA	NA	NA	NA	NA	NA	NA
2009_49	NA	NA	NA	NA	NA	NA	NA	NA	NA	NA	NA	NA
2009_50	NA	NA	NA	NA	NA	NA	NA	NA	NA	NA	NA	NA
2009_51	NA	NA	NA	NA	NA	NA	NA	NA	NA	NA	NA	NA
2009_52	NA	NA	NA	NA	NA	NA	NA	NA	NA	NA	NA	NA
2009_53	NA	NA	NA	NA	NA	NA	NA	NA	NA	NA	NA	NA
2010_01	NA	NA	NA	NA	NA	NA	NA	NA	NA	NA	NA	NA
2010_02	NA	NA	NA	NA	NA	NA	NA	NA	NA	NA	NA	NA
2010_03	NA	NA	NA	NA	NA	NA	NA	NA	NA	NA	NA	NA
2010_04	NA	NA	NA	NA	NA	NA	NA	NA	NA	NA	NA	NA
2010_05	NA	NA	NA	NA	NA	NA	NA	NA	NA	NA	NA	NA
2010_06	NA	NA	NA	NA	NA	NA	NA	NA	NA	NA	NA	NA
2010_07	NA	NA	NA	NA	NA	NA	NA	NA	NA	NA	NA	NA
2010_08	NA	NA	NA	NA	NA	NA	NA	NA	NA	NA	NA	NA
2010_09	NA	NA	NA	NA	NA	NA	NA	NA	NA	NA	NA	NA
2010_10	NA	NA	NA	NA	NA	NA	NA	NA	NA	NA	NA	NA
2010_11	NA	NA	NA	NA	NA	NA	NA	NA	NA	NA	NA	NA
2010_12	NA	NA	NA	NA	NA	NA	NA	NA	NA	NA	NA	NA
2010_13	NA	NA	NA	NA	NA	NA	NA	NA	NA	NA	NA	NA
2010_14	NA	NA	NA	NA	NA	NA	NA	NA	NA	NA	NA	NA
2010_15	NA	NA	NA	NA	NA	NA	NA	NA	NA	NA	NA	NA
2010_16	NA	NA	NA	NA	NA	NA	NA	NA	NA	NA	NA	NA
2010_17	NA	NA	NA	NA	NA	NA	NA	NA	NA	NA	NA	NA
2010_18	NA	NA	NA	NA	NA	NA	NA	NA	NA	NA	NA	NA
2010_19	NA	NA	NA	NA	NA	NA	NA	NA	NA	NA	NA	NA
2010_20	NA	NA	NA	NA	NA	NA	NA	NA	NA	NA	NA	NA
2010_21	NA	NA	NA	NA	NA	NA	NA	NA	NA	NA	NA	NA
2010_22	NA	NA	NA	NA	NA	NA	NA	NA	NA	NA	NA	NA
2010_23	NA	NA	NA	NA	NA	NA	NA	NA	NA	NA	NA	NA
2010_24	NA	NA	NA	NA	NA	NA	NA	NA	NA	NA	NA	NA
2010_25	NA	NA	NA	NA	NA	NA	NA	NA	NA	NA	NA	NA
2010_26	NA	NA	NA	NA	NA	NA	NA	NA	NA	NA	NA	NA
2010_27	NA	NA	NA	NA	NA	NA	NA	NA	NA	NA	NA	NA
2010_28	NA	NA	NA	NA	NA	NA	NA	NA	NA	NA	NA	NA
2010_29	NA	NA	NA	NA	NA	NA	NA	NA	NA	NA	NA	NA
2010_30	NA	NA	NA	NA	NA	NA	NA	NA	NA	NA	NA	NA
2010_31	NA	NA	NA	NA	NA	NA	NA	NA	NA	NA	NA	NA
2010_32	NA	NA	NA	NA	NA	NA	NA	NA	NA	NA	NA	NA
2010_33	NA	NA	NA	NA	NA	NA	NA	NA	NA	NA	NA	NA
2010_34	NA	NA	NA	NA	NA	NA	NA	NA	NA	NA	NA	NA
2010_35	NA	NA	NA	NA	NA	NA	NA	NA	NA	NA	NA	NA
2010_36	NA	NA	NA	NA	NA	NA	NA	NA	NA	NA	NA	NA
2010_37	NA	NA	NA	NA	NA	NA	NA	NA	NA	NA	NA	NA
2010_38	NA	NA	NA	NA	NA	NA	NA	NA	NA	NA	NA	NA
2010_39	NA	NA	NA	NA	NA	NA	NA	NA	NA	NA	NA	NA
2010_40	NA	NA	NA	NA	NA	NA	NA	NA	NA	NA	NA	NA
2010_41	NA	NA	NA	NA	NA	NA	NA	NA	NA	NA	NA	NA
2010_42	NA	NA	NA	NA	NA	NA	NA	NA	NA	NA	NA	NA
2010_43	NA	NA	NA	NA	NA	NA	NA	NA	NA	NA	NA	NA
2010_44	NA	NA	NA	NA	NA	NA	NA	NA	NA	NA	NA	NA
2010_45	NA	NA	NA	NA	NA	NA	NA	NA	NA	NA	NA	NA
2010_46	NA	NA	NA	NA	NA	NA	NA	NA	NA	NA	NA	NA
2010_47	NA	NA	NA	NA	NA	NA	NA	NA	NA	NA	NA	NA
2010_48	NA	NA	NA	NA	NA	NA	NA	NA	NA	NA	NA	NA
2010_49	NA	NA	NA	NA	NA	NA	NA	NA	NA	NA	NA	NA
2010_50	NA	NA	NA	NA	NA	NA	NA	NA	NA	NA	NA	NA
2010_51	NA	NA	NA	NA	NA	NA	NA	NA	NA	NA	NA	NA
2010_52	NA	NA	NA	NA	NA	NA	NA	NA	NA	NA	NA	NA
2011_01	NA	NA	NA	NA	NA	NA	NA	NA	NA	NA	NA	NA
2011_02	NA	NA	NA	NA	NA	NA	NA	NA	NA	NA	NA	NA
2011_03	NA	NA	NA	NA	NA	NA	NA	NA	NA	NA	NA	NA
2011_04	NA	NA	NA	NA	NA	NA	NA	NA	NA	NA	NA	NA
2011_05	NA	NA	NA	NA	NA	NA	NA	NA	NA	NA	NA	NA
2011_06	NA	NA	NA	NA	NA	NA	NA	NA	NA	NA	NA	NA
2011_07	NA	NA	NA	NA	NA	NA	NA	NA	NA	NA	NA	NA
2011_08	NA	NA	NA	NA	NA	NA	NA	NA	NA	NA	NA	NA
2011_09	NA	NA	NA	NA	NA	NA	NA	NA	NA	NA	NA	NA
2011_10	NA	NA	NA	NA	NA	NA	NA	NA	NA	NA	NA	NA
2011_11	NA	NA	NA	NA	NA	NA	NA	NA	NA	NA	NA	NA
2011_12	NA	NA	NA	NA	NA	NA	NA	NA	NA	NA	NA	NA
2011_13	NA	NA	NA	NA	NA	NA	NA	NA	NA	NA	NA	NA
2011_14	NA	NA	NA	NA	NA	NA	NA	NA	NA	NA	NA	NA
2011_15	NA	NA	NA	NA	NA	NA	NA	NA	NA	NA	NA	NA
2011_16	NA	NA	NA	NA	NA	NA	NA	NA	NA	NA	NA	NA
2011_17	NA	NA	NA	NA	NA	NA	NA	NA	NA	NA	NA	NA
2011_18	NA	NA	NA	NA	NA	NA	NA	NA	NA	NA	NA	NA
2011_19	NA	NA	NA	NA	NA	NA	NA	NA	NA	NA	NA	NA
2011_20	NA	NA	NA	NA	NA	NA	NA	NA	NA	NA	NA	NA
2011_21	NA	NA	NA	NA	NA	NA	NA	NA	NA	NA	NA	NA
2011_22	NA	NA	NA	NA	NA	NA	NA	NA	NA	NA	NA	NA
2011_23	NA	NA	NA	NA	NA	NA	NA	NA	NA	NA	NA	NA
2011_24	NA	NA	NA	NA	NA	NA	NA	NA	NA	NA	NA	NA
2011_25	NA	NA	NA	NA	NA	NA	NA	NA	NA	NA	NA	NA
2011_26	NA	NA	NA	NA	NA	NA	NA	NA	NA	NA	NA	NA
2011_27	NA	NA	NA	NA	NA	NA	NA	NA	NA	NA	NA	NA
2011_28	NA	NA	NA	NA	NA	NA	NA	NA	NA	NA	NA	NA
2011_29	NA	NA	NA	NA	NA	NA	NA	NA	NA	NA	NA	NA
2011_30	NA	NA	NA	NA	NA	NA	NA	NA	NA	NA	NA	NA
2011_31	NA	NA	NA	NA	NA	NA	NA	NA	NA	NA	NA	NA
2011_32	NA	NA	NA	NA	NA	NA	NA	NA	NA	NA	NA	NA
2011_33	NA	NA	NA	NA	NA	NA	NA	NA	NA	NA	NA	NA
2011_34	NA	NA	NA	NA	NA	NA	NA	NA	NA	NA	NA	NA
2011_35	NA	NA	NA	NA	NA	NA	NA	NA	NA	NA	NA	NA
2011_36	NA	NA	NA	NA	NA	NA	NA	NA	NA	NA	NA	NA
2011_37	NA	NA	NA	NA	NA	NA	NA	NA	NA	NA	NA	NA
2011_38	NA	NA	NA	NA	NA	NA	NA	NA	NA	NA	NA	NA
2011_39	NA	NA	NA	NA	NA	NA	NA	NA	NA	NA	NA	NA
2011_40	0	0	NA	NA	0	0	NA	0	0	NA	0	NA
2011_41	0	0	NA	NA	0	0	NA	0	0	NA	0	0
2011_42	0	0	NA	NA	0	0	NA	NA	0	NA	0	0
2011_43	0	0	0	NA	0	NA	NA	0	0	NA	0	0
2011_44	0	0	NA	NA	0	0	NA	0	0	NA	0	6.35429547233238
2011_45	0	0	NA	NA	0	0	NA	0	85.4150333398156	NA	0	0
2011_46	0	0	NA	NA	372.949264931351	0	38.1482397632831	0	0	NA	NA	48.5701895298969
2011_47	0	37.7638220445599	0	NA	0	0	146.088578082076	0	0	NA	0	13.340509831416
2011_48	0	0	0	NA	156.60169185649	0	108.103912537103	0	147.120088182381	NA	0	46.119886492735
2011_49	0	57.8125222529342	0	NA	260.814697866503	0	144.800823720922	0	27.4772625633598	NA	0	37.9688766494922
2011_50	0	29.1842059449908	NA	NA	353.072243384175	43.5148066388487	253.426992193381	1254.37719865454	10.3254006843598	NA	0	205.206365547675
2011_51	0	79.0405577676834	NA	NA	197.199157468264	0	208.150782177988	0	13.6646307070059	NA	0	305.557019431165
2011_52	61.1046888188066	70.0073511656624	0	NA	813.551203649363	0	1310.43323860469	0	17.8939646728406	NA	0	619.649442620361
2012_01	133.475301721822	0	NA	NA	230.09090801461	0	831.415328844554	514.139790065811	32.4654425364005	NA	NA	470.853294499829
2012_02	620.961225115621	212.014672600375	0	NA	1017.1868952678	0	1541.4862264595	1644.08131309492	50.3941197579947	NA	0	1710.95721256615
2012_03	170.993518400137	477.756260284664	NA	NA	1495.20794653645	30.1741411709819	3780.46725569564	0	45.9868920802347	NA	0	3815.4438293793
2012_04	1283.22807496177	401.64313058245	0	NA	2241.40367797596	75.8416304622242	8190.06484298831	NA	49.6174361918321	NA	0	7205.67503093261
2012_05	1360.45953063737	211.007978701337	305.176928769705	NA	2488.69507441852	60.9675559232926	10363.4703111838	2134.43231263121	70.7841933707683	NA	331.286242056765	8291.79532018007
2012_06	3798.39143382317	372.613382119299	276.608711897201	NA	3192.38594424166	184.590034273981	7821.52848555686	NA	241.877039715639	NA	0	10301.6772274308
2012_07	4517.8300234365	461.060476995147	181.000453607721	NA	2351.10961681044	1122.26090025031	5537.60896432382	4662.73544550374	378.86539657984	NA	0	10901.9987222237
2012_08	5629.16209390835	5560.50323895652	790.216822495358	NA	3664.98924174675	1264.81537756538	5275.7059647464	2050.65967902325	561.616928620032	NA	989.76894579804	8349.42657850636
2012_09	5942.86997885953	5496.85309873791	1045.94057974531	NA	3477.14522793311	2516.67036133361	2016.98754292253	8517.81850133989	901.653881351849	NA	1271.64131753719	5020.01176961986
2012_10	5414.08954419182	2817.79588441791	1596.92851515339	NA	3816.98343443219	2086.59380828858	1206.82238838315	4172.7530766542	1314.07260483012	NA	604.001517047727	2302.21571501578
2012_11	4109.37474493444	2156.2264159024	427.299163503349	NA	2107.80892446421	1295.55079292831	474.795913473446	4818.79066853007	826.918778089996	NA	613.625964154816	1079.69923067486
2012_12	2265.56762133093	1070.66464013445	1691.80661505899	NA	3103.52891494397	1574.70916635513	117.681817519762	3727.29224743063	813.065119592713	NA	3494.48383280777	596.969337795436
2012_13	1482.48840100895	518.339657781755	1203.73404043904	NA	1484.1535497698	815.766552512874	66.7443927055865	2180.4482663032	854.271403608417	NA	5183.6192741539	166.897515773302
2012_14	279.902976472572	538.850411216206	NA	NA	2603.87582656971	217.116977999557	45.3119052279496	1561.00273610343	575.304004625562	NA	1643.19444732794	45.3424369775718
2012_15	NA	NA	186.17894070004	NA	1422.68517924934	102.78536760012	93.4367453835534	238.928990219912	371.312411085717	NA	0	NA
2012_16	NA	NA	544.809721395083	NA	435.901878245094	92.9592641574557	NA	NA	697.556105608494	NA	4463.79634579545	17.668041069412
2012_17	NA	0	85.9382262701507	NA	795.753629467595	51.4145065957286	NA	0	366.819419868071	NA	0	NA
2012_18	0	0	160.944090900962	NA	514.059322583796	12.60053890176	NA	0	412.259587763816	NA	0	0
2012_19	0	0	NA	NA	973.398306723821	0	NA	0	134.430980576651	NA	519.765117834741	3.1008961904982
2012_20	0	0	NA	NA	0	0	NA	0	75.0312449730145	NA	0	0
2012_21	0	0	NA	NA	0	NA	NA	NA	0	NA	0	NA
2012_22	0	0	NA	NA	0	NA	NA	NA	NA	NA	0	NA
2012_23	0	NA	NA	NA	1178.27019015292	NA	NA	NA	0	NA	0	NA
2012_24	0	NA	NA	NA	0	NA	NA	NA	NA	NA	0	NA
2012_25	0	NA	NA	NA	0	NA	NA	NA	0	NA	0	NA
2012_26	0	NA	NA	NA	0	NA	NA	NA	0	NA	0	NA
2012_27	0	NA	NA	NA	0	NA	NA	NA	0	NA	0	NA
2012_28	0	NA	NA	NA	0	NA	NA	NA	0	NA	0	NA
2012_29	0	NA	NA	NA	0	NA	NA	NA	0	NA	NA	NA
2012_30	0	NA	NA	NA	0	NA	NA	NA	0	NA	NA	NA
2012_31	0	NA	NA	NA	0	NA	NA	NA	0	NA	0	NA
2012_32	0	NA	NA	NA	0	NA	NA	NA	0	NA	NA	NA
2012_33	0	NA	NA	NA	0	NA	NA	NA	0	NA	197.908315396018	NA
2012_34	0	NA	NA	NA	786.609397960479	NA	NA	NA	0	NA	0	NA
2012_35	0	55.3283904373784	NA	NA	0	NA	NA	NA	0	NA	0	NA
2012_36	0	NA	NA	NA	0	NA	NA	NA	0	NA	0	NA
2012_37	0	NA	NA	NA	0	NA	NA	NA	0	NA	0	NA
2012_38	0	NA	NA	NA	0	NA	NA	NA	37.9622370399181	NA	0	NA
2012_39	0	NA	NA	NA	988.809932859411	NA	NA	NA	0	NA	0	NA
2012_40	0	0	0	19.3156791445434	0	0	NA	NA	0	0	0	0
2012_41	0	0	124.720189111007	NA	0	0	NA	NA	0	NA	0	9.08758232189578
2012_42	0	0	NA	0	0	0	NA	0	0	NA	0	3.15166364570507
2012_43	0	0	0	104.318519072521	165.137909137709	0	NA	0	0	0	0	0
2012_44	0	0	0	27.9088810658143	128.932522648404	0	NA	0	45.7779917246071	0	0	0
2012_45	417.792093490177	0	NA	56.5437383685769	247.334909039425	0	NA	0	0	NA	NA	NA
2012_46	0	0	0	14.2774208595291	192.563839935989	0	20.9301085559404	0	0	NA	0	0
2012_47	0	0	0	113.209289555937	232.186026980176	0	0	0	23.075085259558	NA	0	0
2012_48	0	0	NA	31.3545736533122	135.584948475282	0	42.2457717431745	0	14.6841451651733	0	0	3.83377370616838
2012_49	1009.06199081288	0	0	293.312387948222	344.54299132135	0	0	0	38.7283276972286	0	0	3.5093774694926
2012_50	149.775771469578	0	0	348.630571328932	939.243372577939	0	38.1113545308041	1047.33161789647	27.5464360914913	0	0	0
2012_51	290.690312279831	50.752358145565	502.684815658609	576.058866512071	988.460366473501	0	0	829.673495625164	74.3844238956607	0	0	0
2012_52	0	53.4464723952906	290.656503217292	493.686946689186	966.58557763209	0	NA	0	172.881627728332	0	0	7.75522207089777
2013_01	53.1784975395459	0	60.7559075921482	605.85077225869	199.019932635587	60.7920736488423	0	0	412.420670986356	0	0	9.38250411435392
2013_02	0	550.017765623053	495.634843584591	776.337566549214	1416.96545574093	0	81.025137692274	0	602.584740735998	107.035398630683	0	30.8479512005691
2013_03	675.346064439473	98.3330806575641	1255.46306903217	1042.08319049217	1354.14081800065	0	100.247611549573	229.855808997634	639.022802493012	234.517493069665	570.854683901019	43.3850722254676
2013_04	411.679921042	1029.10897291562	1556.3715419205	1218.47869861461	2323.04855054905	144.430536001442	211.126985117123	234.035005524864	NA	154.548410709905	772.431708477158	75.1070923523622
2013_05	324.889210498203	1117.4950747984	3966.14653704955	1841.22223285638	2627.48587168368	180.152666876771	497.539777232394	471.059076734954	1338.51760752037	95.165967579317	1452.40817201401	176.183839903135
2013_06	576.107815290663	1275.68951012985	3273.10027100654	2300.53577734007	2643.6721475419	377.668537774434	405.591264586409	NA	1666.73497089241	34.0278279558747	1987.63664086315	256.54310468337
2013_07	422.960353380396	874.087158383631	2417.50621943778	1935.36207367528	2152.32285339068	473.86642023713	159.762916028048	571.397202493042	1313.52966684058	104.329580471775	644.355197222357	206.824942219428
2013_08	752.240761944876	601.561517783022	1915.28877448804	1526.77798781765	2404.81789454745	2035.21396541667	280.879205660421	775.362396859002	1123.52485995861	92.7981964501858	513.140253461209	256.938981552285
2013_09	655.594944181038	2218.23813358391	1150.19457226418	881.605320167552	2012.35251553784	1357.24080718273	214.580335991447	755.545442299082	1772.83835630853	154.473189585088	1087.93509849362	89.8578362828509
2013_10	419.776465703406	956.014365380552	984.951528429541	885.300099037291	1120.16083651276	870.729547185726	488.372493592742	693.868263335893	1188.98452090974	0	628.964067852276	134.063181646494
2013_11	709.21406023394	0	469.157953986709	1217.231331644	1129.34080959926	NA	194.893382925547	446.892546708398	790.25964034078	75.315730043503	329.155921881078	189.904052886595
2013_12	310.510106298909	190.627227557355	555.120998739814	373.812583507447	862.117025645389	258.593149103284	72.6547591263358	233.060057828611	541.090708940007	67.8303137508955	376.101038629428	93.1762766500795
2013_13	144.46389988989	262.618627421658	1091.68831205363	308.62832412767	501.578377867363	191.814357391701	0	NA	714.737290475697	0	0	48.5045470318544
2013_14	32.8091400993491	296.402091628813	0	86.5313149172211	234.973740434358	201.985561626077	49.504777411912	NA	628.640160584716	289.409040206344	0	17.9720376231802
2013_15	0	280.168377071911	NA	305.930749697404	290.451277772902	88.7691811091942	21.4116378508222	NA	340.47791836494	177.753103927304	NA	14.0629522131846
2013_16	NA	0	NA	39.7578608981005	98.5731979724813	0	0	0	465.243081493856	NA	NA	10.0229124322195
2013_17	0	0	NA	NA	0	69.4214305647396	NA	0	NA	0	118.866419177747	0
2013_18	NA	0	NA	NA	0	0	NA	0	NA	0	0	0
2013_19	NA	0	NA	NA	0	0	NA	0	NA	NA	0	0
2013_20	NA	0	NA	NA	0	0	NA	0	NA	0	0	0
2013_21	NA	0	NA	NA	0	NA	NA	NA	NA	NA	0	NA
2013_22	NA	0	NA	NA	0	NA	NA	NA	0	NA	0	NA
2013_23	NA	NA	NA	NA	0	NA	NA	NA	NA	NA	0	NA
2013_24	NA	NA	NA	NA	0	NA	NA	NA	NA	NA	0	NA
2013_25	NA	NA	NA	NA	0	NA	NA	NA	0	0	0	NA
2013_26	NA	NA	0	NA	0	NA	NA	NA	0	0	0	NA
2013_27	0	NA	NA	NA	0	NA	NA	NA	0	0	0	NA
2013_28	0	NA	NA	NA	0	NA	NA	NA	0	0	0	NA
2013_29	0	NA	NA	NA	0	NA	NA	NA	0	0	0	NA
2013_30	0	NA	NA	NA	0	NA	NA	NA	0	0	0	NA
2013_31	0	NA	NA	NA	NA	NA	NA	NA	0	0	0	NA
2013_32	0	0	NA	NA	NA	NA	NA	NA	0	0	0	NA
2013_33	0	NA	NA	NA	0	NA	NA	NA	0	0	0	NA
2013_34	0	NA	NA	0	0	NA	NA	NA	83.3680499700162	0	0	NA
2013_35	0	NA	NA	0	0	NA	NA	NA	36.0727139293339	0	0	NA
2013_36	0	NA	NA	NA	0	NA	NA	NA	0	0	0	NA
2013_37	0	NA	NA	NA	0	NA	NA	NA	0	NA	0	NA
2013_38	0	0	NA	0	0	NA	NA	NA	0	0	0	NA
2013_39	0	NA	NA	30.0049101506284	0	NA	NA	NA	0	0	0	NA
2013_40	0	0	NA	0	0	0	NA	0	0	0	0	0
2013_41	0	0	NA	0	0	0	NA	0	96.257189274591	NA	0	4.95713148747987
2013_42	0	0	NA	22.558024396477	0	0	NA	0	56.2734337297609	0	0	0
2013_43	0	0	NA	92.4212595924774	0	0	NA	0	42.6313891892128	0	0	0
2013_44	0	0	NA	58.3000636118289	0	0	NA	0	101.995598635192	0	0	0
2013_45	0	0	NA	0	0	0	NA	0	191.841251351457	0	0	4.235455566629
2013_46	0	0	NA	18.6204271242235	61.4729697593406	0	0	0	0	NA	0	0
2013_47	0	0	NA	0	0	0	0	0	0	0	0	10.8377833616683
2013_48	0	0	NA	47.2839026021515	117.524476328257	0	163.797585278248	0	0	0	0	27.6559003617606
2013_49	0	0	NA	111.582963124389	0	0	225.86103748962	0	18.1527205579874	NA	0	41.6973963029762
2013_50	0	91.1291136615643	NA	218.086781643025	103.927666700859	0	276.909452406725	0	29.2129847230999	0	0	112.900593376935
2013_51	0	82.9925856560675	NA	282.605013790977	92.8606738712361	0	117.799427104624	0	0	0	0	172.609878790014
2013_52	0	31.6162231070733	NA	195.793117191603	45.6309739686182	NA	395.993286290341	0	16.748045752905	114.749626035008	0	272.274194438032
2014_01	0	32.4268954944342	NA	326.041108706958	77.0179348068365	0	361.156842749388	0	9.6193903811557	0	0	578.009095642873
2014_02	NA	0	NA	308.021648325938	206.982683313382	0	596.526842946167	0	46.2148972659872	NA	0	1398.4919805661
2014_03	217.611643516091	51.7356378115745	NA	591.304937268559	173.684376959833	0	884.718425794328	0	37.5156224865072	0	0	2400.42809079619
2014_04	505.716504621363	94.84866932122	NA	1028.63768226215	304.69730235082	87.1664809857248	1078.99782030745	1383.74601515395	145.170678008295	NA	0	2552.15859938575
2014_05	277.25803364771	250.711102533283	NA	1256.91447000208	301.83096518068	0	2462.16776369068	1783.8792378693	140.683584324402	0	0	1874.47142948167
2014_06	539.392023897019	711.36501990915	NA	1290.71806256581	734.045955237716	0	2578.06140451122	1419.09339645766	192.599455376275	156.201526170926	0	1332.4530687308
2014_07	1944.1452677694	1068.14193758666	NA	1598.58654042713	651.341436328019	NA	1684.65986219205	1396.01870708436	243.745569827589	0	368.55008968873	979.11706293188
2014_08	529.183256977669	1838.18288891124	NA	1370.58675483605	656.451901444553	214.773719888002	1533.87522864927	2051.60359602165	285.692218120179	211.899091983774	390.554666719468	735.01149405159
2014_09	907.316838094556	1720.36888370395	NA	1193.94683549123	498.672385751726	295.181509415129	1731.05344876191	1704.01858132148	169.992664391986	310.651004068383	553.163973128678	478.144750158468
2014_10	1617.09646229854	1345.40775504557	NA	803.301305886537	607.836756922507	658.01340517507	957.640031307665	2181.93866156383	401.510174545677	433.920002039512	496.86582974116	352.76792964778
2014_11	1701.8623156023	1099.44703777751	NA	612.285474365699	659.837769239236	116.266510965324	588.519665254102	2343.77961834771	600.556031296243	1457.93287802258	NA	150.340876583537
2014_12	1389.63149678685	931.937576429592	NA	452.397895135384	922.667454524197	486.107969426589	348.331050882373	1515.09089092392	367.00065475931	833.267113623025	415.427757873862	89.2365859338681
2014_13	1009.69894619157	695.556908355614	NA	349.208496456886	333.38837465345	262.299000848905	214.723086749235	1338.00234523151	383.682502702915	617.330059773602	218.320309737784	47.7227650811418
2014_14	302.446867636222	505.859569713174	NA	446.982579565986	481.050260757859	203.938066783535	97.8324476191218	2770.61091689353	615.694824265499	430.585341048826	337.788860325109	67.351688808444
2014_15	NA	188.116527487086	NA	214.792522817596	328.894913317932	353.309228029742	22.0809920962856	NA	515.091492251579	288.230960904696	670.232233338402	20.2081445355261
2014_16	NA	27.6641952186892	NA	NA	198.856480828507	49.1180770207333	39.0079506954483	0	401.637840737901	0	492.644510905553	3.2537274551587
2014_17	NA	NA	NA	NA	120.644437999701	0	0	507.945334763813	630.634200038608	0	630.94334119256	7.27332118029556
2014_18	NA	94.84866932122	NA	NA	409.632533689623	0	NA	0	550.060140511625	0	266.083715158919	4.07435464724372
2014_19	NA	0	NA	NA	160.020825398507	0	NA	0	259.594709170028	0	0	NA
2014_20	NA	0	NA	NA	90.6641010641273	0	NA	0	190.927721583117	NA	0	NA
2014_21	NA	0	NA	NA	309.925313636847	NA	NA	NA	117.236320270335	0	0	0.102195034056278
2014_22	NA	NA	NA	NA	0	NA	NA	NA	0	NA	0	0
2014_23	NA	NA	NA	NA	0	NA	NA	NA	0	NA	0	0
2014_24	NA	0	NA	NA	0	NA	NA	NA	0	NA	0	0
2014_25	NA	NA	NA	NA	0	NA	NA	NA	0	0	0	NA
2014_26	NA	0	NA	NA	0	NA	NA	NA	79.1345161824762	NA	150.033437146032	0
2014_27	NA	NA	NA	NA	0	NA	NA	NA	0	NA	0	0
2014_28	NA	NA	NA	NA	0	NA	NA	NA	381.855443166234	0	0	0
2014_29	NA	NA	NA	NA	0	NA	NA	NA	0	0	0	NA
2014_30	NA	NA	NA	NA	0	NA	NA	NA	0	0	0	0
2014_31	NA	NA	NA	NA	0	NA	NA	NA	164.130848378469	0	0	NA
2014_32	NA	NA	NA	NA	0	NA	NA	NA	0	0	0	0
2014_33	NA	NA	NA	NA	0	NA	NA	NA	0	0	0	0
2014_34	NA	NA	NA	NA	0	NA	NA	NA	0	0	0	NA
2014_35	NA	NA	NA	NA	0	NA	NA	NA	0	0	0	0
2014_36	NA	0	NA	NA	0	NA	NA	NA	0	0	0	NA
2014_37	NA	0	NA	NA	101.355180806785	NA	NA	NA	0	0	0	0
2014_38	NA	0	NA	NA	0	NA	NA	NA	154.082020926726	0	0	0
2014_39	NA	0	NA	NA	0	NA	NA	NA	0	0	0	0
2014_40	0	39.2384532978164	NA	NA	0	0	NA	0	280.740475395734	NA	0	9.49739613373712
2014_41	0	31.390762638253	0	2.7423220513196	117.548675706904	0	NA	0	200.439984650612	0	0	10.3216984396841
2014_42	250.084090662401	0	0	NA	0	0	13.1503567576853	0	0	0	0	5.19330739103603
2014_43	189.563920574017	33.779190230294	100.53266332532	5.21608789954845	0	0	0	0	299.246769093541	0	0	23.0437918653413
2014_44	0	NA	NA	NA	83.8234393815692	0	0	0	317.192430952856	0	0	8.83078644284084
2014_45	0	0	0	0.462358721767512	133.091558754079	0	0	0	393.541205561157	0	0	16.1339169785354
2014_46	0	0	0	NA	0	0	18.7475082398327	0	145.089342590808	NA	0	17.3486174339323
2014_47	0	80.7191039269364	0	1.18336859341451	0	0	19.2937232355421	0	183.566683445057	0	0	28.4427170704997
2014_48	NA	67.0977551392659	0	2.29910282592365	119.96945840504	0	0	0	521.252894865859	0	0	65.1367284274887
2014_49	180.187095625837	0	0	5.42887806070807	110.398143914387	0	31.6830497989365	0	520.633093563995	0	0	102.495065788495
2014_50	524.912677251888	238.700590895049	168.039167242578	13.9128515555668	165.733438849823	0	106.757835481038	634.020719145649	1687.18178384168	NA	0	108.045849163945
2014_51	772.465011468506	659.206015403314	NA	29.3806764108114	768.076305959966	0	239.436726674356	0	3158.78042542345	0	0	351.548139914048
2014_52	NA	282.516863744277	NA	81.3963384871943	812.122831307076	NA	268.605708468387	3245.89457824681	2079.79273532869	0	0	253.338013403948
2015_01	NA	447.318367595106	822.719762819664	105.346211070547	646.562530336309	0	302.6693728611	784.631004919715	3116.6791721017	NA	0	306.026276480935
2015_02	1463.15417529368	1660.13279614437	729.031464037032	225.855169103576	2450.16444558124	797.070202834439	739.087412230083	1858.33659059932	4782.00494884952	0	78.4303588052094	1235.83439511558
2015_03	1693.01951422303	3953.52147093123	1546.52170024537	584.651710231038	3197.1073381874	1683.57184699034	2144.46450247431	1038.4384868269	4484.19975974064	0	0	4148.34089693125
2015_04	3883.43417912094	7798.23042431392	3428.44496184628	1444.85954328883	3765.23296257904	5200.76379695605	3173.70923053188	4327.91639817093	4930.34516378867	0	NA	6384.95679074497
2015_05	5226.29036055924	15613.1314843292	8788.09373083453	2903.27500578308	4106.27366756642	8591.83984723871	3796.70034773134	3191.26025198074	4383.56883488156	423.326259414414	406.490718203359	7347.61468452347
2015_06	5347.66374392789	18068.3501093023	11689.7246763681	3949.37493880609	4295.92297414053	11051.9443104744	3836.27377250718	3910.00136642642	4574.70028321682	NA	1884.10609450432	6311.94812137593
2015_07	6140.27875319743	14168.592449491	13671.0454974089	4604.30251901769	5086.62829564492	9982.74125211402	3001.12558201551	3820.46856542116	4694.17512439821	0	0	5629.95186243074
2015_08	4575.47114961282	5841.70342145029	8230.92803361312	2843.60884515432	4343.00282648643	9663.42253810192	2270.59140319441	1444.58115273099	3721.14933799394	0	4565.17669363117	3785.25463355772
2015_09	4235.554563394	3550.53068510621	4670.67072116278	1021.07828605031	5169.72762354317	5822.611991652	1398.78332512555	3781.38003610808	2733.3107713272	682.838731177475	2723.18142680904	2278.6043710586
2015_10	3488.94529003137	1094.75284700907	2272.0662395121	424.831636992752	2570.55410584266	2397.34942025767	751.848530380517	1396.9513706129	1416.41608196669	283.19058771492	0	1211.0299675239
2015_11	1940.04799014277	836.249916683061	1376.4734493329	188.671304772247	1578.23434735188	454.998973980638	554.391282111398	832.013154247277	582.285622039057	488.493127526898	287.206096734326	531.247196989867
2015_12	563.186014884283	0	537.968649807553	50.5591206169466	1119.74541956205	626.727738663104	372.130323768448	1513.14180315686	447.358806321657	471.717874049546	555.025252973496	293.08008463806
2015_13	450.069988775899	0	617.475392170631	24.1011822842137	241.327933958463	328.233745293965	363.7242681651	584.756580508585	545.261932655758	231.196971055858	101.194565898305	85.5507269496433
2015_14	24.7663036851941	0	NA	18.5450655656734	398.662340647739	NA	116.25646619124	807.972430695355	70.6573484122566	0	NA	28.8503735449616
2015_15	0	0	NA	5.05123752643158	236.974767688507	0	46.7428885256438	NA	90.6393185885225	0	0	9.61794627334199
2015_16	NA	0	0	NA	110.35311422649	0	13.3557700633378	0	187.26647706488	327.506234694138	0	9.26846390502247
2015_17	NA	0	NA	NA	0	0	0	0	246.50383205479	283.740891980795	0	7.31120306144293
2015_18	NA	NA	0	NA	0	0	NA	0	161.4528022815	0	0	5.27386051662693
2015_19	NA	0	0	NA	0	0	NA	0	0	NA	0	NA
2015_20	NA	NA	NA	NA	0	0	NA	0	73.3066951535487	NA	0	NA
2015_21	NA	0	NA	NA	0	NA	NA	NA	0	0	0	NA
2015_22	NA	NA	NA	NA	0	NA	NA	NA	0	NA	0	NA
2015_23	NA	NA	NA	NA	0	NA	NA	NA	0	0	0	NA
2015_24	NA	NA	NA	NA	0	NA	NA	NA	0	0	0	NA
2015_25	NA	NA	NA	NA	0	NA	NA	NA	0	0	0	NA
2015_26	NA	NA	NA	NA	0	NA	NA	NA	0	0	0	NA
2015_27	NA	NA	NA	NA	304.944709136194	NA	NA	NA	0	0	0	NA
2015_28	NA	NA	NA	NA	0	NA	NA	NA	0	0	0	NA
2015_29	NA	NA	NA	NA	0	NA	NA	NA	0	0	0	NA
2015_30	NA	NA	NA	NA	0	NA	NA	NA	0	0	0	NA
2015_31	NA	NA	NA	NA	320.972800317207	NA	NA	NA	0	0	0	NA
2015_32	NA	NA	NA	NA	0	NA	NA	NA	76.6900810837126	0	0	NA
2015_33	NA	NA	NA	NA	0	NA	NA	NA	0	0	0	NA
2015_34	NA	NA	NA	NA	152.677842916572	NA	NA	NA	0	0	0	NA
2015_35	NA	NA	NA	NA	0	NA	NA	NA	0	0	0	NA
2015_36	NA	NA	NA	NA	176.637784348701	NA	NA	NA	0	0	0	NA
2015_37	NA	NA	NA	NA	0	NA	NA	NA	0	0	0	NA
2015_38	NA	NA	NA	NA	0	NA	NA	NA	0	0	0	NA
2015_39	NA	0	NA	NA	0	NA	NA	NA	0	0	0	NA
2015_40	NA	NA	NA	NA	NA	NA	NA	NA	NA	NA	NA	NA
2015_41	NA	NA	NA	NA	NA	NA	NA	NA	NA	NA	NA	NA
2015_42	NA	NA	NA	NA	NA	NA	NA	NA	NA	NA	NA	NA
2015_43	NA	NA	NA	NA	NA	NA	NA	NA	NA	NA	NA	NA
2015_44	NA	NA	NA	NA	NA	NA	NA	NA	NA	NA	NA	NA
2015_45	NA	NA	NA	NA	NA	NA	NA	NA	NA	NA	NA	NA
2015_46	NA	NA	NA	NA	NA	NA	NA	NA	NA	NA	NA	NA
2015_47	NA	NA	NA	NA	NA	NA	NA	NA	NA	NA	NA	NA
2015_48	NA	NA	NA	NA	NA	NA	NA	NA	NA	NA	NA	NA
2015_49	NA	NA	NA	NA	NA	NA	NA	NA	NA	NA	NA	NA
2015_50	NA	NA	NA	NA	NA	NA	NA	NA	NA	NA	NA	NA
2015_51	NA	NA	NA	NA	NA	NA	NA	NA	NA	NA	NA	NA
2015_52	NA	NA	NA	NA	NA	NA	NA	NA	NA	NA	NA	NA
2015_53	NA	NA	NA	NA	NA	NA	NA	NA	NA	NA	NA	NA
2016_01	NA	NA	NA	NA	NA	NA	NA	NA	NA	NA	NA	NA
2016_02	NA	NA	NA	NA	NA	NA	NA	NA	NA	NA	NA	NA
2016_03	NA	NA	NA	NA	NA	NA	NA	NA	NA	NA	NA	NA
2016_04	NA	NA	NA	NA	NA	NA	NA	NA	NA	NA	NA	NA
2016_05	NA	NA	NA	NA	NA	NA	NA	NA	NA	NA	NA	NA
2016_06	NA	NA	NA	NA	NA	NA	NA	NA	NA	NA	NA	NA
2016_07	NA	NA	NA	NA	NA	NA	NA	NA	NA	NA	NA	NA
2016_08	NA	NA	NA	NA	NA	NA	NA	NA	NA	NA	NA	NA
2016_09	NA	NA	NA	NA	NA	NA	NA	NA	NA	NA	NA	NA
2016_10	NA	NA	NA	NA	NA	NA	NA	NA	NA	NA	NA	NA
2016_11	NA	NA	NA	NA	NA	NA	NA	NA	NA	NA	NA	NA
2016_12	NA	NA	NA	NA	NA	NA	NA	NA	NA	NA	NA	NA
2016_13	NA	NA	NA	NA	NA	NA	NA	NA	NA	NA	NA	NA
2016_14	NA	NA	NA	NA	NA	NA	NA	NA	NA	NA	NA	NA
2016_15	NA	NA	NA	NA	NA	NA	NA	NA	NA	NA	NA	NA
2016_16	NA	NA	NA	NA	NA	NA	NA	NA	NA	NA	NA	NA
2016_17	NA	NA	NA	NA	NA	NA	NA	NA	NA	NA	NA	NA
2016_18	NA	NA	NA	NA	NA	NA	NA	NA	NA	NA	NA	NA
2016_19	NA	NA	NA	NA	NA	NA	NA	NA	NA	NA	NA	NA
2016_20	NA	NA	NA	NA	NA	NA	NA	NA	NA	NA	NA	NA
2016_21	NA	NA	NA	NA	NA	NA	NA	NA	NA	NA	NA	NA
2016_22	NA	NA	NA	NA	NA	NA	NA	NA	NA	NA	NA	NA
2016_23	NA	NA	NA	NA	NA	NA	NA	NA	NA	NA	NA	NA
2016_24	NA	NA	NA	NA	NA	NA	NA	NA	NA	NA	NA	NA
2016_25	NA	NA	NA	NA	NA	NA	NA	NA	NA	NA	NA	NA
2016_26	NA	NA	NA	NA	NA	NA	NA	NA	NA	NA	NA	NA
2016_27	NA	NA	NA	NA	NA	NA	NA	NA	NA	NA	NA	NA
2016_28	NA	NA	NA	NA	NA	NA	NA	NA	NA	NA	NA	NA
2016_29	NA	NA	NA	NA	NA	NA	NA	NA	NA	NA	NA	NA
2016_30	NA	NA	NA	NA	NA	NA	NA	NA	NA	NA	NA	NA
2016_31	NA	NA	NA	NA	NA	NA	NA	NA	NA	NA	NA	NA
2016_32	NA	NA	NA	NA	NA	NA	NA	NA	NA	NA	NA	NA
2016_33	NA	NA	NA	NA	NA	NA	NA	NA	NA	NA	NA	NA
2016_34	NA	NA	NA	NA	NA	NA	NA	NA	NA	NA	NA	NA
2016_35	NA	NA	NA	NA	NA	NA	NA	NA	NA	NA	NA	NA
2016_36	NA	NA	NA	NA	NA	NA	NA	NA	NA	NA	NA	NA
2016_37	NA	NA	NA	NA	NA	NA	NA	NA	NA	NA	NA	NA
2016_38	NA	NA	NA	NA	NA	NA	NA	NA	NA	NA	NA	NA
2016_39	NA	NA	NA	NA	NA	NA	NA	NA	NA	NA	NA	NA
2016_40	0	0	0	4.05818462529905	0	0	NA	0	75.7526992516014	0	0	3.91225666665446
2016_41	0	0	NA	4.32339469781893	0	0	NA	0	266.29392747119	0	0	18.9824339120627
2016_42	168.491371979531	0	NA	3.65640928370181	0	0	NA	0	108.218141788002	0	0	27.7742476831285
2016_43	0	0	0	2.44242739911559	116.493212826103	0	NA	0	69.3223458989809	0	0	21.458267808817
2016_44	NA	0	61.8033079969724	8.15315147773258	0	0	NA	0	170.525556756851	NA	0	33.4322329948793
2016_45	0	0	0	9.37484403498042	97.4264931497821	0	NA	0	124.171426539848	NA	0	139.870743060492
2016_46	NA	0	53.103518019921	15.4880023440646	288.684326778645	0	128.176772002991	1345.89068465177	847.512017081551	0	0	302.278311447892
2016_47	364.645506522867	207.763751846481	0	21.2311046069297	298.218291973898	0	242.125547892699	5100.21733131197	210.695133330912	0	0	519.357614067394
2016_48	405.95920041266	38.3911280585891	134.881543804203	57.0110950202753	88.6290465305373	0	563.469403366513	0	368.344729162215	0	226.625570301861	798.920600625715
2016_49	731.831211628267	NA	443.963042220893	192.153159840441	600.21712949768	582.85569689167	1005.19597076188	7035.29978936857	753.266435752707	NA	831.899545795297	746.685547970021
2016_50	2802.3747571592	145.434626292537	897.017096193805	624.007813319419	924.692789336556	0	2447.89016652319	NA	874.259152047544	1163.08986046074	438.643171715989	1806.29722694472
2016_51	4610.02847315302	343.261850876796	1545.14820422531	1270.63880005747	1954.59990175766	1321.47805563557	4519.50386479287	11530.1341811446	2467.92148983761	NA	2359.68275351532	2717.61814285652
2016_52	508.828815084404	556.323925826387	1825.82005060137	1704.38408308492	1333.04819364797	813.334519562177	7947.62353396748	6527.56982056109	2106.58665467167	1584.37996339014	2497.72906038901	3458.26518828984
2017_01	4735.86787298169	1172.67445706236	4025.43138361288	1619.03678930783	2089.2912449989	1388.44553509552	6970.2103093068	4868.90939785664	3348.663779287	5956.26491072629	2222.18843612444	4030.65109611442
2017_02	12847.7431141476	2014.24083213064	4725.7815941901	1691.00961921326	2732.41649240817	NA	7014.85192871483	7632.26967199327	4379.26755503011	7643.92361588876	5629.18927255892	7194.91755754598
2017_03	8495.91892533564	2782.22763342245	6368.56598048319	1527.36951158499	3886.10080557398	7380.47958973055	6268.41903440966	5212.67003983222	3747.36128050771	12035.0833505546	9872.0292628117	6628.64999921243
2017_04	8853.34930475553	5012.83537421361	9032.741548973	1576.15435539287	4735.58854490224	11854.1354132246	5827.50362717806	3132.99064637736	4023.58714802799	11720.2346729259	11569.3625153562	5350.79499442408
2017_05	7112.24332157831	8463.35121652164	6917.77241678758	1143.33704151644	5527.25870372391	9124.04052354196	3681.99895616804	4125.5091302168	5378.13245217285	11478.8767109494	16864.0342997057	2988.13794054478
2017_06	4897.75039073975	5989.46023320228	4040.44315199052	384.503150587055	5141.19982414317	7380.10859502801	2002.12074021435	3524.6657492006	4417.25236339536	8661.50397366164	10553.7661023285	1736.64091174071
2017_07	2103.29326181212	3581.48575356927	1328.83923943941	197.914603184329	4281.32005234839	1565.97609800142	1009.75068920052	3424.15054010382	3651.9730797474	6466.76186512795	4544.85122766622	797.765743412893
2017_08	962.852964558274	2233.30458740826	676.973507826188	50.8067834945844	2879.18235171179	869.429603072239	421.116759101277	793.367140426307	2556.98584842247	NA	4393.46347095056	376.833825333257
2017_09	973.481984449367	488.191680329809	373.949663333578	15.7007733529922	1753.35762523294	1102.08957465249	171.85011299387	1827.57787705345	1971.75420315542	4332.31663792889	1729.43219185058	148.135486865837
2017_10	332.466857857475	455.273612741856	173.702492336085	8.59081880206336	1009.63703317875	355.591923186052	103.197940882685	625.539476105358	1957.75123443308	2604.68570788922	662.369659316551	82.4623023590933
2017_11	89.906463309236	88.5254246998054	NA	3.91761718673332	362.955439832875	127.139254637207	56.2037962929676	NA	1042.99898723264	1352.87873049653	0	50.1793339529258
2017_12	0	0	0	2.45926575834146	356.196776511468	0	34.2837651709098	NA	755.081384791987	NA	315.812654517531	23.6447418157302
2017_13	54.3767609570305	NA	0	0.730823500226207	49.1655336623926	113.96487406703	7.83498125567732	NA	599.489507976958	0	288.920805095614	7.60091600579246
2017_14	0	NA	0	NA	222.840697901262	NA	7.67496456729705	NA	341.660133359263	0	NA	11.679816655432
2017_15	NA	0	0	0	57.3055631808329	189.546568094852	0	NA	347.019508000192	0	0	0.807283676846804
2017_16	NA	NA	0	NA	87.1535743788078	0	0	NA	104.823062829947	0	NA	2.85129791151495
2017_17	NA	0	0	NA	57.2798771372736	0	0	NA	0	0	0	0
2017_18	NA	NA	0	NA	0	0	NA	NA	226.656885855981	0	0	0
2017_19	NA	NA	NA	NA	0	0	NA	NA	168.820301189283	0	0	NA
2017_20	NA	0	0	NA	134.639539630917	0	NA	NA	301.46482355229	0	0	0
2017_21	NA	NA	NA	NA	0	NA	NA	NA	0	NA	NA	NA
2017_22	NA	NA	NA	NA	66.9092894671772	NA	NA	NA	206.33592367579	0	0	NA
2017_23	NA	NA	NA	NA	0	NA	NA	NA	60.2929647104583	0	0	NA
2017_24	NA	NA	NA	NA	44.7039902106328	NA	NA	NA	0	0	0	NA
2017_25	NA	NA	NA	NA	0	NA	NA	NA	0	0	0	NA
2017_26	NA	NA	NA	NA	0	NA	NA	NA	0	NA	0	NA
2017_27	NA	NA	NA	NA	0	NA	NA	NA	67.7365406006379	0	0	NA
2017_28	NA	NA	NA	NA	0	NA	NA	NA	254.570295444156	NA	0	NA
2017_29	NA	NA	NA	NA	0	NA	NA	NA	175.854480405503	0	0	NA
2017_30	NA	NA	NA	NA	0	NA	NA	NA	0	0	0	NA
2017_31	NA	NA	NA	NA	63.8688229777112	NA	NA	NA	NA	0	0	NA
2017_32	NA	NA	NA	NA	0	NA	NA	NA	281.367168648804	0	0	NA
2017_33	NA	NA	NA	NA	0	NA	NA	NA	0	0	0	NA
2017_34	NA	NA	NA	NA	0	NA	NA	NA	0	0	0	NA
2017_35	NA	NA	NA	NA	0	NA	NA	NA	0	0	0	NA
2017_36	NA	NA	NA	NA	0	NA	NA	NA	0	0	0	NA
2017_37	NA	0	NA	NA	0	NA	NA	NA	0	0	0	NA
2017_38	NA	NA	NA	NA	0	NA	NA	NA	108.710042432493	0	0	NA
2017_39	NA	0	NA	NA	NA	NA	NA	NA	0	0	0	NA
2017_40	NA	NA	NA	NA	NA	NA	NA	NA	NA	NA	NA	NA
2017_41	NA	NA	NA	NA	NA	NA	NA	NA	NA	NA	NA	NA
2017_42	NA	NA	NA	NA	NA	NA	NA	NA	NA	NA	NA	NA
2017_43	NA	NA	NA	NA	NA	NA	NA	NA	NA	NA	NA	NA
2017_44	NA	NA	NA	NA	NA	NA	NA	NA	NA	NA	NA	NA
2017_45	NA	NA	NA	NA	NA	NA	NA	NA	NA	NA	NA	NA
2017_46	NA	NA	NA	NA	NA	NA	NA	NA	NA	NA	NA	NA
2017_47	NA	NA	NA	NA	NA	NA	NA	NA	NA	NA	NA	NA
2017_48	NA	NA	NA	NA	NA	NA	NA	NA	NA	NA	NA	NA
2017_49	NA	NA	NA	NA	NA	NA	NA	NA	NA	NA	NA	NA
2017_50	NA	NA	NA	NA	NA	NA	NA	NA	NA	NA	NA	NA
2017_51	NA	NA	NA	NA	NA	NA	NA	NA	NA	NA	NA	NA
2017_52	NA	NA	NA	NA	NA	NA	NA	NA	NA	NA	NA	NA
2018_01	NA	NA	NA	NA	NA	NA	NA	NA	NA	NA	NA	NA
2018_02	NA	NA	NA	NA	NA	NA	NA	NA	NA	NA	NA	NA
2018_03	NA	NA	NA	NA	NA	NA	NA	NA	NA	NA	NA	NA
2018_04	NA	NA	NA	NA	NA	NA	NA	NA	NA	NA	NA	NA
2018_05	NA	NA	NA	NA	NA	NA	NA	NA	NA	NA	NA	NA
2018_06	NA	NA	NA	NA	NA	NA	NA	NA	NA	NA	NA	NA
2018_07	NA	NA	NA	NA	NA	NA	NA	NA	NA	NA	NA	NA
2018_08	NA	NA	NA	NA	NA	NA	NA	NA	NA	NA	NA	NA
2018_09	NA	NA	NA	NA	NA	NA	NA	NA	NA	NA	NA	NA
2018_10	NA	NA	NA	NA	NA	NA	NA	NA	NA	NA	NA	NA
2018_11	NA	NA	NA	NA	NA	NA	NA	NA	NA	NA	NA	NA
2018_12	NA	NA	NA	NA	NA	NA	NA	NA	NA	NA	NA	NA
2018_13	NA	NA	NA	NA	NA	NA	NA	NA	NA	NA	NA	NA
2018_14	NA	NA	NA	NA	NA	NA	NA	NA	NA	NA	NA	NA
2018_15	NA	NA	NA	NA	NA	NA	NA	NA	NA	NA	NA	NA
2018_16	NA	NA	NA	NA	NA	NA	NA	NA	NA	NA	NA	NA
2018_17	NA	NA	NA	NA	NA	NA	NA	NA	NA	NA	NA	NA
2018_18	NA	NA	NA	NA	NA	NA	NA	NA	NA	NA	NA	NA
2018_19	NA	NA	NA	NA	NA	NA	NA	NA	NA	NA	NA	NA
2018_20	NA	NA	NA	NA	NA	NA	NA	NA	NA	NA	NA	NA
2018_21	NA	NA	NA	NA	NA	NA	NA	NA	NA	NA	NA	NA
2018_22	NA	NA	NA	NA	NA	NA	NA	NA	NA	NA	NA	NA
2018_23	NA	NA	NA	NA	NA	NA	NA	NA	NA	NA	NA	NA
2018_24	NA	NA	NA	NA	NA	NA	NA	NA	NA	NA	NA	NA
2018_25	NA	NA	NA	NA	NA	NA	NA	NA	NA	NA	NA	NA
2018_26	NA	NA	NA	NA	NA	NA	NA	NA	NA	NA	NA	NA
2018_27	NA	NA	NA	NA	NA	NA	NA	NA	NA	NA	NA	NA
2018_28	NA	NA	NA	NA	NA	NA	NA	NA	NA	NA	NA	NA
2018_29	NA	NA	NA	NA	NA	NA	NA	NA	NA	NA	NA	NA
2018_30	NA	NA	NA	NA	NA	NA	NA	NA	NA	NA	NA	NA
2018_31	NA	NA	NA	NA	NA	NA	NA	NA	NA	NA	NA	NA
2018_32	NA	NA	NA	NA	NA	NA	NA	NA	NA	NA	NA	NA
2018_33	NA	NA	NA	NA	NA	NA	NA	NA	NA	NA	NA	NA
2018_34	NA	NA	NA	NA	NA	NA	NA	NA	NA	NA	NA	NA
2018_35	NA	NA	NA	NA	NA	NA	NA	NA	NA	NA	NA	NA
2018_36	NA	NA	NA	NA	NA	NA	NA	NA	NA	NA	NA	NA
2018_37	NA	NA	NA	NA	NA	NA	NA	NA	NA	NA	NA	NA
2018_38	NA	NA	NA	NA	NA	NA	NA	NA	NA	NA	NA	NA
2018_39	NA	NA	NA	NA	NA	NA	NA	NA	NA	NA	NA	NA
