# Supplementary material for: Forecasting influenza in Europe using a metapopulation model incorporating cross-border commuting and air travel
Source: PLoS Comput Biol. 2020 Oct 14;16(10):e1008233. doi: 10.1371/journal.pcbi.1008233 (PMC7588111; doi:10.1371/journal.pcbi.1008233)
Supplement: S3 Dataset — Observations are scaled according to values in S1 Table. Note that scaled values are only available for seasons during which B influenza was forecasted; values in other seasons were set to be NA. (CSV) [file pcbi.1008233.s004.csv]

time	Austria	Belgium	Czechia	France	Germany	Hungary	Italy	Luxembourg	Netherlands	Poland	Slovakia	Spain
2009_15	NA	NA	NA	NA	NA	NA	NA	NA	NA	NA	NA	NA
2009_16	NA	NA	NA	NA	NA	NA	NA	NA	NA	NA	NA	NA
2009_17	NA	NA	NA	NA	NA	NA	NA	NA	NA	NA	NA	NA
2009_18	NA	NA	NA	NA	NA	NA	NA	NA	NA	NA	NA	NA
2009_19	NA	NA	NA	NA	NA	NA	NA	NA	NA	NA	NA	NA
2009_20	NA	NA	NA	NA	NA	NA	NA	NA	NA	NA	NA	NA
2009_21	NA	NA	NA	NA	NA	NA	NA	NA	NA	NA	NA	NA
2009_22	NA	NA	NA	NA	NA	NA	NA	NA	NA	NA	NA	NA
2009_23	NA	NA	NA	NA	NA	NA	NA	NA	NA	NA	NA	NA
2009_24	NA	NA	NA	NA	NA	NA	NA	NA	NA	NA	NA	NA
2009_25	NA	NA	NA	NA	NA	NA	NA	NA	NA	NA	NA	NA
2009_26	NA	NA	NA	NA	NA	NA	NA	NA	NA	NA	NA	NA
2009_27	NA	NA	NA	NA	NA	NA	NA	NA	NA	NA	NA	NA
2009_28	NA	NA	NA	NA	NA	NA	NA	NA	NA	NA	NA	NA
2009_29	NA	NA	NA	NA	NA	NA	NA	NA	NA	NA	NA	NA
2009_30	NA	NA	NA	NA	NA	NA	NA	NA	NA	NA	NA	NA
2009_31	NA	NA	NA	NA	NA	NA	NA	NA	NA	NA	NA	NA
2009_32	NA	NA	NA	NA	NA	NA	NA	NA	NA	NA	NA	NA
2009_33	NA	NA	NA	NA	NA	NA	NA	NA	NA	NA	NA	NA
2009_34	NA	NA	NA	NA	NA	NA	NA	NA	NA	NA	NA	NA
2009_35	NA	NA	NA	NA	NA	NA	NA	NA	NA	NA	NA	NA
2009_36	NA	NA	NA	NA	NA	NA	NA	NA	NA	NA	NA	NA
2009_37	NA	NA	NA	NA	NA	NA	NA	NA	NA	NA	NA	NA
2009_38	NA	NA	NA	NA	NA	NA	NA	NA	NA	NA	NA	NA
2009_39	NA	NA	NA	NA	NA	NA	NA	NA	NA	NA	NA	NA
2009_40	NA	NA	NA	NA	NA	NA	NA	NA	NA	NA	NA	NA
2009_41	NA	NA	NA	NA	NA	NA	NA	NA	NA	NA	NA	NA
2009_42	NA	NA	NA	NA	NA	NA	NA	NA	NA	NA	NA	NA
2009_43	NA	NA	NA	NA	NA	NA	NA	NA	NA	NA	NA	NA
2009_44	NA	NA	NA	NA	NA	NA	NA	NA	NA	NA	NA	NA
2009_45	NA	NA	NA	NA	NA	NA	NA	NA	NA	NA	NA	NA
2009_46	NA	NA	NA	NA	NA	NA	NA	NA	NA	NA	NA	NA
2009_47	NA	NA	NA	NA	NA	NA	NA	NA	NA	NA	NA	NA
2009_48	NA	NA	NA	NA	NA	NA	NA	NA	NA	NA	NA	NA
2009_49	NA	NA	NA	NA	NA	NA	NA	NA	NA	NA	NA	NA
2009_50	NA	NA	NA	NA	NA	NA	NA	NA	NA	NA	NA	NA
2009_51	NA	NA	NA	NA	NA	NA	NA	NA	NA	NA	NA	NA
2009_52	NA	NA	NA	NA	NA	NA	NA	NA	NA	NA	NA	NA
2009_53	NA	NA	NA	NA	NA	NA	NA	NA	NA	NA	NA	NA
2010_01	NA	NA	NA	NA	NA	NA	NA	NA	NA	NA	NA	NA
2010_02	NA	NA	NA	NA	NA	NA	NA	NA	NA	NA	NA	NA
2010_03	NA	NA	NA	NA	NA	NA	NA	NA	NA	NA	NA	NA
2010_04	NA	NA	NA	NA	NA	NA	NA	NA	NA	NA	NA	NA
2010_05	NA	NA	NA	NA	NA	NA	NA	NA	NA	NA	NA	NA
2010_06	NA	NA	NA	NA	NA	NA	NA	NA	NA	NA	NA	NA
2010_07	NA	NA	NA	NA	NA	NA	NA	NA	NA	NA	NA	NA
2010_08	NA	NA	NA	NA	NA	NA	NA	NA	NA	NA	NA	NA
2010_09	NA	NA	NA	NA	NA	NA	NA	NA	NA	NA	NA	NA
2010_10	NA	NA	NA	NA	NA	NA	NA	NA	NA	NA	NA	NA
2010_11	NA	NA	NA	NA	NA	NA	NA	NA	NA	NA	NA	NA
2010_12	NA	NA	NA	NA	NA	NA	NA	NA	NA	NA	NA	NA
2010_13	NA	NA	NA	NA	NA	NA	NA	NA	NA	NA	NA	NA
2010_14	NA	NA	NA	NA	NA	NA	NA	NA	NA	NA	NA	NA
2010_15	NA	NA	NA	NA	NA	NA	NA	NA	NA	NA	NA	NA
2010_16	NA	NA	NA	NA	NA	NA	NA	NA	NA	NA	NA	NA
2010_17	NA	NA	NA	NA	NA	NA	NA	NA	NA	NA	NA	NA
2010_18	NA	NA	NA	NA	NA	NA	NA	NA	NA	NA	NA	NA
2010_19	NA	NA	NA	NA	NA	NA	NA	NA	NA	NA	NA	NA
2010_20	NA	NA	NA	NA	NA	NA	NA	NA	NA	NA	NA	NA
2010_21	NA	NA	NA	NA	NA	NA	NA	NA	NA	NA	NA	NA
2010_22	NA	NA	NA	NA	NA	NA	NA	NA	NA	NA	NA	NA
2010_23	NA	NA	NA	NA	NA	NA	NA	NA	NA	NA	NA	NA
2010_24	NA	NA	NA	NA	NA	NA	NA	NA	NA	NA	NA	NA
2010_25	NA	NA	NA	NA	NA	NA	NA	NA	NA	NA	NA	NA
2010_26	NA	NA	NA	NA	NA	NA	NA	NA	NA	NA	NA	NA
2010_27	NA	NA	NA	NA	NA	NA	NA	NA	NA	NA	NA	NA
2010_28	NA	NA	NA	NA	NA	NA	NA	NA	NA	NA	NA	NA
2010_29	NA	NA	NA	NA	NA	NA	NA	NA	NA	NA	NA	NA
2010_30	NA	NA	NA	NA	NA	NA	NA	NA	NA	NA	NA	NA
2010_31	NA	NA	NA	NA	NA	NA	NA	NA	NA	NA	NA	NA
2010_32	NA	NA	NA	NA	NA	NA	NA	NA	NA	NA	NA	NA
2010_33	NA	NA	NA	NA	NA	NA	NA	NA	NA	NA	NA	NA
2010_34	NA	NA	NA	NA	NA	NA	NA	NA	NA	NA	NA	NA
2010_35	NA	NA	NA	NA	NA	NA	NA	NA	NA	NA	NA	NA
2010_36	NA	NA	NA	NA	NA	NA	NA	NA	NA	NA	NA	NA
2010_37	NA	NA	NA	NA	NA	NA	NA	NA	NA	NA	NA	NA
2010_38	NA	NA	NA	NA	NA	NA	NA	NA	NA	NA	NA	NA
2010_39	NA	NA	NA	NA	NA	NA	NA	NA	NA	NA	NA	NA
2010_40	0	0	NA	NA	0	0	NA	0	0	0	0	18.8745145781819
2010_41	0	0	NA	NA	0	0	NA	0	0	0	NA	31.3205773281994
2010_42	0	0	0	NA	0	0	NA	0	25.0131399174545	0	0	9.92143700599303
2010_43	0	59.1410584598645	0	NA	295.225802837994	0	NA	0	55.531564218655	0	0	35.6643334085612
2010_44	0	0	0	NA	0	0	NA	0	0	0	0	21.0806266717356
2010_45	0	0	0	NA	0	0	NA	0	0	0	0	11.0924603581602
2010_46	0	37.8161575728942	NA	NA	0	0	0	1271.64812703691	18.7232860200829	0	794.680801752646	41.0767672638119
2010_47	0	112.394771733679	0	NA	190.144496839069	0	37.2612987025234	0	30.3317233525343	19.2163524497876	576.949724649732	40.9519770847825
2010_48	0	240.915749846539	NA	NA	0	0	60.6474172186067	0	29.1061991766743	0	0	110.613434272135
2010_49	0	542.815658941065	NA	NA	184.153788230385	0	25.5014357878974	902.459961122969	25.5884908941133	0	1014.40335693382	39.6922979081152
2010_50	0	980.831707995908	NA	NA	999.530049421715	0	173.042902390046	414.527063482321	65.4406113323287	37.6432002696712	220.384451480443	141.142352696295
2010_51	252.537522363812	1413.29829517793	NA	NA	777.068357474015	0	374.245822200629	689.151243039358	71.4831338436423	0	0	316.939675826787
2010_52	0	1095.64651130115	0	NA	NA	0	432.174148980301	499.489871530627	92.3757304243849	0	0	454.430082566038
2011_01	436.867365696325	2649.6493993502	0	NA	848.50946820584	0	514.228423484889	1256.2652867905	330.705482145418	0	0	245.437324114831
2011_02	326.337242007268	1246.18658897572	0	NA	836.565137338362	0	411.29650351199	NA	408.172114492836	84.8910953724594	0	654.900132914949
2011_03	917.935429568984	2173.43389840002	0	NA	1033.09268350166	98.3315761414353	731.032635389428	3731.79389329228	678.863460741375	69.5677593799128	0	1192.23158809724
2011_04	625.791894408773	2612.16587729693	160.62374154	NA	1504.3065284618	383.205901178902	NA	3474.1163486552	429.699414160903	168.483326028323	1834.86816164159	1759.10194194516
2011_05	1441.83362733344	3092.96362464619	414.727240796311	NA	1498.77496499934	62.2558188761484	1661.07877074292	3693.19783798403	831.833389308423	190.99975028358	389.102397081655	3246.24910598761
2011_06	1626.03165559527	2486.37408495466	1601.24905047559	NA	2021.81748732994	75.4653219369897	1359.92642615483	4274.69818657066	526.999054387661	154.850157178993	0	2886.24766103733
2011_07	1192.39092754762	2202.62531828085	0	NA	1744.14338383896	141.150649864438	1380.98982377167	3035.54714195908	459.474199090295	170.942868644187	110.542591765981	2649.26810175077
2011_08	1685.44508370496	681.486965945209	1511.47431813376	NA	2530.14565793928	302.334525930107	462.521100120587	782.131966306573	366.045950011529	287.352690835429	NA	2094.30851152857
2011_09	1601.72307354874	733.146933249466	1748.53556954327	NA	2940.44389805251	483.202023629389	220.37448789278	3760.61939573601	287.330427769734	451.369855085408	137.025156259771	1057.36183839378
2011_10	1843.90388869456	413.987409219052	1378.21774675814	NA	3584.05955172554	575.170105936131	183.388895830922	2328.7253542264	136.294508528545	567.04301593871	3676.19631489692	536.90093240782
2011_11	1796.61704142614	315.682706695464	2346.74568803785	NA	3821.72658830864	236.233135378651	68.4600945411217	482.598909691427	182.80279699072	130.635821387774	114.320343933222	390.285988061592
2011_12	1199.81592629298	0	908.743781708021	NA	2587.49921821906	343.752251057526	20.3000480137136	380.375686093152	71.2012285270757	125.857845624245	2791.71649325547	280.210674729432
2011_13	1984.57708401029	67.2287245740341	458.059130750381	NA	2432.08334070152	352.673174057944	7.28344662163496	902.459961122969	17.4868426036623	156.494867154364	1705.54290423378	197.667643582414
2011_14	0	50.6627948344994	411.614306064256	NA	2321.1172455941	97.9417525334527	0	0	25.7922817623591	15.4698428327135	0	39.8686270501703
2011_15	0	44.2294240618646	76.8149200726555	NA	811.6879449972	178.644581907345	18.6227733227686	0	0	46.6839266474491	97.8886091569073	8.44733519582965
2011_16	0	0	NA	NA	0	0	0	0	0	7.86503830310613	120.357061764679	6.19925405500402
2011_17	0	0	67.2546215787644	NA	1388.66196465096	0	0	0	0	6.66388109286985	604.216764616622	0
2011_18	0	0	NA	NA	0	0	NA	0	0	8.72190755546472	0	0
2011_19	0	0	NA	NA	0	0	NA	NA	0	0	NA	0
2011_20	0	0	NA	NA	0	0	NA	NA	0	0	0	0
2011_21	0	0	NA	NA	0	NA	NA	NA	0	0	0	NA
2011_22	0	0	NA	NA	0	NA	NA	NA	0	0	0	NA
2011_23	0	NA	NA	NA	0	NA	NA	NA	0	0	0	NA
2011_24	0	NA	NA	NA	0	NA	NA	NA	0	0	0	NA
2011_25	0	0	NA	NA	0	NA	NA	NA	0	0	0	NA
2011_26	0	0	NA	NA	0	NA	NA	NA	0	0	0	NA
2011_27	0	0	NA	NA	0	NA	NA	NA	0	0	0	NA
2011_28	0	NA	NA	NA	0	NA	NA	NA	0	0	0	NA
2011_29	0	NA	NA	NA	NA	NA	NA	NA	0	0	0	NA
2011_30	0	0	NA	NA	NA	NA	NA	NA	0	0	0	NA
2011_31	0	NA	NA	NA	0	NA	NA	NA	0	0	0	NA
2011_32	0	NA	NA	NA	NA	NA	NA	NA	0	0	365.204660142522	NA
2011_33	0	NA	NA	NA	0	NA	NA	NA	0	0	0	NA
2011_34	0	NA	NA	NA	0	NA	NA	NA	0	0	52.9762641008904	NA
2011_35	0	NA	NA	NA	NA	NA	NA	NA	0	17.3686262526927	NA	NA
2011_36	0	0	NA	NA	0	NA	NA	NA	0	0	0	NA
2011_37	0	0	NA	NA	0	NA	NA	NA	0	0	NA	NA
2011_38	0	0	NA	NA	0	NA	NA	NA	0	0	NA	NA
2011_39	0	0	NA	NA	0	NA	NA	NA	0	0	0	NA
2011_40	NA	NA	NA	NA	NA	NA	NA	NA	NA	NA	NA	NA
2011_41	NA	NA	NA	NA	NA	NA	NA	NA	NA	NA	NA	NA
2011_42	NA	NA	NA	NA	NA	NA	NA	NA	NA	NA	NA	NA
2011_43	NA	NA	NA	NA	NA	NA	NA	NA	NA	NA	NA	NA
2011_44	NA	NA	NA	NA	NA	NA	NA	NA	NA	NA	NA	NA
2011_45	NA	NA	NA	NA	NA	NA	NA	NA	NA	NA	NA	NA
2011_46	NA	NA	NA	NA	NA	NA	NA	NA	NA	NA	NA	NA
2011_47	NA	NA	NA	NA	NA	NA	NA	NA	NA	NA	NA	NA
2011_48	NA	NA	NA	NA	NA	NA	NA	NA	NA	NA	NA	NA
2011_49	NA	NA	NA	NA	NA	NA	NA	NA	NA	NA	NA	NA
2011_50	NA	NA	NA	NA	NA	NA	NA	NA	NA	NA	NA	NA
2011_51	NA	NA	NA	NA	NA	NA	NA	NA	NA	NA	NA	NA
2011_52	NA	NA	NA	NA	NA	NA	NA	NA	NA	NA	NA	NA
2012_01	NA	NA	NA	NA	NA	NA	NA	NA	NA	NA	NA	NA
2012_02	NA	NA	NA	NA	NA	NA	NA	NA	NA	NA	NA	NA
2012_03	NA	NA	NA	NA	NA	NA	NA	NA	NA	NA	NA	NA
2012_04	NA	NA	NA	NA	NA	NA	NA	NA	NA	NA	NA	NA
2012_05	NA	NA	NA	NA	NA	NA	NA	NA	NA	NA	NA	NA
2012_06	NA	NA	NA	NA	NA	NA	NA	NA	NA	NA	NA	NA
2012_07	NA	NA	NA	NA	NA	NA	NA	NA	NA	NA	NA	NA
2012_08	NA	NA	NA	NA	NA	NA	NA	NA	NA	NA	NA	NA
2012_09	NA	NA	NA	NA	NA	NA	NA	NA	NA	NA	NA	NA
2012_10	NA	NA	NA	NA	NA	NA	NA	NA	NA	NA	NA	NA
2012_11	NA	NA	NA	NA	NA	NA	NA	NA	NA	NA	NA	NA
2012_12	NA	NA	NA	NA	NA	NA	NA	NA	NA	NA	NA	NA
2012_13	NA	NA	NA	NA	NA	NA	NA	NA	NA	NA	NA	NA
2012_14	NA	NA	NA	NA	NA	NA	NA	NA	NA	NA	NA	NA
2012_15	NA	NA	NA	NA	NA	NA	NA	NA	NA	NA	NA	NA
2012_16	NA	NA	NA	NA	NA	NA	NA	NA	NA	NA	NA	NA
2012_17	NA	NA	NA	NA	NA	NA	NA	NA	NA	NA	NA	NA
2012_18	NA	NA	NA	NA	NA	NA	NA	NA	NA	NA	NA	NA
2012_19	NA	NA	NA	NA	NA	NA	NA	NA	NA	NA	NA	NA
2012_20	NA	NA	NA	NA	NA	NA	NA	NA	NA	NA	NA	NA
2012_21	NA	NA	NA	NA	NA	NA	NA	NA	NA	NA	NA	NA
2012_22	NA	NA	NA	NA	NA	NA	NA	NA	NA	NA	NA	NA
2012_23	NA	NA	NA	NA	NA	NA	NA	NA	NA	NA	NA	NA
2012_24	NA	NA	NA	NA	NA	NA	NA	NA	NA	NA	NA	NA
2012_25	NA	NA	NA	NA	NA	NA	NA	NA	NA	NA	NA	NA
2012_26	NA	NA	NA	NA	NA	NA	NA	NA	NA	NA	NA	NA
2012_27	NA	NA	NA	NA	NA	NA	NA	NA	NA	NA	NA	NA
2012_28	NA	NA	NA	NA	NA	NA	NA	NA	NA	NA	NA	NA
2012_29	NA	NA	NA	NA	NA	NA	NA	NA	NA	NA	NA	NA
2012_30	NA	NA	NA	NA	NA	NA	NA	NA	NA	NA	NA	NA
2012_31	NA	NA	NA	NA	NA	NA	NA	NA	NA	NA	NA	NA
2012_32	NA	NA	NA	NA	NA	NA	NA	NA	NA	NA	NA	NA
2012_33	NA	NA	NA	NA	NA	NA	NA	NA	NA	NA	NA	NA
2012_34	NA	NA	NA	NA	NA	NA	NA	NA	NA	NA	NA	NA
2012_35	NA	NA	NA	NA	NA	NA	NA	NA	NA	NA	NA	NA
2012_36	NA	NA	NA	NA	NA	NA	NA	NA	NA	NA	NA	NA
2012_37	NA	NA	NA	NA	NA	NA	NA	NA	NA	NA	NA	NA
2012_38	NA	NA	NA	NA	NA	NA	NA	NA	NA	NA	NA	NA
2012_39	NA	NA	NA	NA	NA	NA	NA	NA	NA	NA	NA	NA
2012_40	0	0	0	0	0	0	NA	NA	30.5423603202602	0	0	0
2012_41	0	0	62.7260591342896	5.74599042721669	0	0	NA	NA	0	0	0	0
2012_42	0	0	NA	22.7405752921543	0	0	NA	0	0	0	0	12.5742775815785
2012_43	0	0	81.7197688651735	0	0	0	NA	0	74.0420856248734	0	0	5.98617550531538
2012_44	0	0	0	6.20232702495712	0	0	NA	0	41.1243603655392	0	0	0
2012_45	0	32.0562118909623	0	27.3659366018483	0	0	NA	0	26.4520843190706	0	NA	30.6710861895456
2012_46	0	0	0	21.3221635792082	0	0	0	1324.38929359604	50.026279834909	0	0	31.9539380594606
2012_47	0	127.204490686683	0	3.72945971775619	0	0	0	0	62.1880571381326	0	0	18.2077276759851
2012_48	0	60.7112341913714	NA	39.0212487120909	0	0	62.9234519511984	0	13.1914060596039	0	0	50.9857017176861
2012_49	0	241.605931986071	0	95.3167616202648	83.2900766995797	0	20.997004328527	1640.83629295085	30.442423072799	0	0	65.3401377397424
2012_50	139.091508755032	741.014341769128	142.789292983542	173.374782916552	94.6055771849774	0	113.530793102464	4715.2453471114	24.7461612433263	0	0	49.6811110235902
2012_51	0	844.631731820307	219.108437893195	184.007955210075	459.521418515839	0	156.270730584039	6640.56099735404	16.7780095504639	0	0	179.550426367054
2012_52	11.6497964185687	1588.33529361213	292.362241246228	294.547929687534	116.83155502443	0	376.811414469969	234.405184707265	84.5826267288572	0	0	128.921745767434
2013_01	148.155019670928	2721.73072870674	57.5867391632029	361.216082893796	320.741501476906	0	757.716303755309	1208.25217935472	69.017219212327	0	168.013595311906	132.354620745769
2013_02	272.830716125188	2517.21655098011	78.9771899165337	529.162970833185	507.464109299849	105.029106573114	653.112469109492	3129.80795027753	151.552635898407	45.4401003029878	0	718.506732303071
2013_03	206.75941206737	3919.51671253001	209.548316806538	794.794652880619	920.67468620429	0	1177.29104020573	3794.43392744885	181.013818201226	25.5042461746092	553.940811672296	2307.92792796185
2013_04	714.446880044159	6206.24973565757	225.910711132389	1639.87469381236	1131.46045650191	145.365432999289	2223.72048371368	1879.50339010734	NA	28.5352293446383	1338.47375705164	4571.3075710432
2013_05	1322.29098678412	7127.37499358906	538.383555404664	2297.57876903343	1244.59059271472	423.077183123746	3902.26332037661	3649.89175400485	544.353968849915	89.2459056462471	2173.18551308196	6055.68084310331
2013_06	1760.57548375619	10804.7067620956	1679.90587812171	2223.0431982704	1663.36737267502	228.06790881081	3761.74308249577	NA	921.73080963117	230.604787930706	3430.99118252089	6405.75286809068
2013_07	1753.65098741556	5981.39297866562	1657.59753791193	2111.92018791136	2223.11757436401	0	3423.99032911198	1225.00791734002	972.815587837145	209.215999880343	2895.03415865562	7514.11584007037
2013_08	1906.55415830149	5218.93217729506	1864.08792692929	1388.26345543432	2555.90215316274	744.868319702242	4067.37695294516	4053.83084140799	1231.95341538359	457.844622581969	2391.56647237845	6066.6667214899
2013_09	3006.63265962019	3894.2894715178	1929.19789273383	886.960263003931	2619.44081806769	1570.93014084792	2728.47292783061	3865.43165166306	1680.46903384585	914.561556884346	1125.26230329036	4210.26421821866
2013_10	2531.51925349533	3068.39533622308	1456.61161305818	681.566902183791	3965.1174142298	1071.11371683686	1395.61612915041	3123.89986542566	1545.27507362523	1061.49186420772	1177.06205077612	3647.11674804077
2013_11	2797.07336855186	1496.84594644243	2359.55620135405	411.420274044447	3802.60696862239	NA	771.571141591944	1609.58226832322	912.760193479043	1003.29358706731	956.037238789305	2054.39786845338
2013_12	2306.87880930453	1133.02128235298	2326.5781881985	304.470309693825	3126.13207924954	520.534038448395	420.13452640129	816.100156230819	1249.9336546374	624.696654627946	1216.52509523365	1353.58479508832
2013_13	2092.87353319542	686.801665441406	0	208.275614578667	2970.67220661947	321.759948757726	266.554219251394	NA	1457.02674916628	763.859956231259	363.364775037132	364.114651311383
2013_14	578.905268184258	352.341984146352	1363.34925610106	145.38089394677	2556.12263498636	508.232528907287	112.907425672938	0	752.979718861713	678.241382705113	914.756445022741	221.085865589086
2013_15	243.388552514556	69.3842676472816	1974.47668550392	114.805118116645	2281.95194477359	357.375131497163	0	1563.62046740023	968.576039828828	394.646530343138	134.584363906122	147.730438150051
2013_16	0	175.388009886184	861.289864479876	16.2431943078869	1906.33260323518	124.002775381485	0	0	932.345736092153	182.797673020142	NA	88.8637432771815
2013_17	0	0	460.455782886115	NA	990.250122144923	69.8707945899519	0	574.292702532798	159.733033858832	119.808074967554	411.944721890763	27.9660378824622
2013_18	0	0	NA	NA	426.210683480782	0	NA	0	101.992637004136	0	71.785837704763	3.70727028211137
2013_19	NA	0	NA	NA	654.083019658363	0	NA	0	149.786288160663	0	0	5.04493629750938
2013_20	NA	0	NA	NA	0	0	NA	0	0	0	68.9280877140235	0
2013_21	NA	0	NA	NA	0	NA	NA	NA	56.1698580602486	0	0	NA
2013_22	NA	0	NA	NA	0	NA	NA	NA	0	0	0	NA
2013_23	NA	NA	NA	NA	0	NA	NA	NA	0	NA	0	NA
2013_24	NA	NA	NA	NA	0	NA	NA	NA	49.5616394649251	0	0	NA
2013_25	NA	NA	NA	NA	0	NA	NA	NA	0	0	0	NA
2013_26	NA	NA	0	NA	0	NA	NA	NA	0	0	0	NA
2013_27	0	NA	0	NA	0	NA	NA	NA	0	0	0	NA
2013_28	0	0	NA	NA	0	NA	NA	NA	0	0	0	NA
2013_29	0	NA	NA	NA	0	NA	NA	NA	54.1637917009543	0	0	NA
2013_30	0	NA	NA	NA	0	NA	NA	NA	0	0	0	NA
2013_31	0	NA	NA	NA	NA	NA	NA	NA	0	0	0	NA
2013_32	0	0	NA	NA	NA	NA	NA	NA	0	0	0	NA
2013_33	0	NA	NA	NA	0	NA	NA	NA	0	0	0	NA
2013_34	0	NA	NA	0	0	NA	NA	NA	0	57.5409590820499	0	NA
2013_35	0	NA	NA	0	0	NA	NA	NA	0	0	0	NA
2013_36	0	NA	NA	NA	0	NA	NA	NA	0	0	0	NA
2013_37	0	NA	NA	NA	0	NA	NA	NA	0	0	0	NA
2013_38	0	0	NA	11.6482882649084	0	NA	NA	NA	0	0	0	NA
2013_39	0	NA	NA	0	0	NA	NA	NA	0	0	0	NA
2013_40	NA	NA	NA	NA	NA	NA	NA	NA	NA	NA	NA	NA
2013_41	NA	NA	NA	NA	NA	NA	NA	NA	NA	NA	NA	NA
2013_42	NA	NA	NA	NA	NA	NA	NA	NA	NA	NA	NA	NA
2013_43	NA	NA	NA	NA	NA	NA	NA	NA	NA	NA	NA	NA
2013_44	NA	NA	NA	NA	NA	NA	NA	NA	NA	NA	NA	NA
2013_45	NA	NA	NA	NA	NA	NA	NA	NA	NA	NA	NA	NA
2013_46	NA	NA	NA	NA	NA	NA	NA	NA	NA	NA	NA	NA
2013_47	NA	NA	NA	NA	NA	NA	NA	NA	NA	NA	NA	NA
2013_48	NA	NA	NA	NA	NA	NA	NA	NA	NA	NA	NA	NA
2013_49	NA	NA	NA	NA	NA	NA	NA	NA	NA	NA	NA	NA
2013_50	NA	NA	NA	NA	NA	NA	NA	NA	NA	NA	NA	NA
2013_51	NA	NA	NA	NA	NA	NA	NA	NA	NA	NA	NA	NA
2013_52	NA	NA	NA	NA	NA	NA	NA	NA	NA	NA	NA	NA
2014_01	NA	NA	NA	NA	NA	NA	NA	NA	NA	NA	NA	NA
2014_02	NA	NA	NA	NA	NA	NA	NA	NA	NA	NA	NA	NA
2014_03	NA	NA	NA	NA	NA	NA	NA	NA	NA	NA	NA	NA
2014_04	NA	NA	NA	NA	NA	NA	NA	NA	NA	NA	NA	NA
2014_05	NA	NA	NA	NA	NA	NA	NA	NA	NA	NA	NA	NA
2014_06	NA	NA	NA	NA	NA	NA	NA	NA	NA	NA	NA	NA
2014_07	NA	NA	NA	NA	NA	NA	NA	NA	NA	NA	NA	NA
2014_08	NA	NA	NA	NA	NA	NA	NA	NA	NA	NA	NA	NA
2014_09	NA	NA	NA	NA	NA	NA	NA	NA	NA	NA	NA	NA
2014_10	NA	NA	NA	NA	NA	NA	NA	NA	NA	NA	NA	NA
2014_11	NA	NA	NA	NA	NA	NA	NA	NA	NA	NA	NA	NA
2014_12	NA	NA	NA	NA	NA	NA	NA	NA	NA	NA	NA	NA
2014_13	NA	NA	NA	NA	NA	NA	NA	NA	NA	NA	NA	NA
2014_14	NA	NA	NA	NA	NA	NA	NA	NA	NA	NA	NA	NA
2014_15	NA	NA	NA	NA	NA	NA	NA	NA	NA	NA	NA	NA
2014_16	NA	NA	NA	NA	NA	NA	NA	NA	NA	NA	NA	NA
2014_17	NA	NA	NA	NA	NA	NA	NA	NA	NA	NA	NA	NA
2014_18	NA	NA	NA	NA	NA	NA	NA	NA	NA	NA	NA	NA
2014_19	NA	NA	NA	NA	NA	NA	NA	NA	NA	NA	NA	NA
2014_20	NA	NA	NA	NA	NA	NA	NA	NA	NA	NA	NA	NA
2014_21	NA	NA	NA	NA	NA	NA	NA	NA	NA	NA	NA	NA
2014_22	NA	NA	NA	NA	NA	NA	NA	NA	NA	NA	NA	NA
2014_23	NA	NA	NA	NA	NA	NA	NA	NA	NA	NA	NA	NA
2014_24	NA	NA	NA	NA	NA	NA	NA	NA	NA	NA	NA	NA
2014_25	NA	NA	NA	NA	NA	NA	NA	NA	NA	NA	NA	NA
2014_26	NA	NA	NA	NA	NA	NA	NA	NA	NA	NA	NA	NA
2014_27	NA	NA	NA	NA	NA	NA	NA	NA	NA	NA	NA	NA
2014_28	NA	NA	NA	NA	NA	NA	NA	NA	NA	NA	NA	NA
2014_29	NA	NA	NA	NA	NA	NA	NA	NA	NA	NA	NA	NA
2014_30	NA	NA	NA	NA	NA	NA	NA	NA	NA	NA	NA	NA
2014_31	NA	NA	NA	NA	NA	NA	NA	NA	NA	NA	NA	NA
2014_32	NA	NA	NA	NA	NA	NA	NA	NA	NA	NA	NA	NA
2014_33	NA	NA	NA	NA	NA	NA	NA	NA	NA	NA	NA	NA
2014_34	NA	NA	NA	NA	NA	NA	NA	NA	NA	NA	NA	NA
2014_35	NA	NA	NA	NA	NA	NA	NA	NA	NA	NA	NA	NA
2014_36	NA	NA	NA	NA	NA	NA	NA	NA	NA	NA	NA	NA
2014_37	NA	NA	NA	NA	NA	NA	NA	NA	NA	NA	NA	NA
2014_38	NA	NA	NA	NA	NA	NA	NA	NA	NA	NA	NA	NA
2014_39	NA	NA	NA	NA	NA	NA	NA	NA	NA	NA	NA	NA
2014_40	0	0	NA	3.37698687413147	0	0	NA	0	0	0	0	0
2014_41	0	0	0	2.45244811487799	0	0	NA	0	58.7230334266235	0	0	4.57563989774107
2014_42	0	0	0	4.7840772659041	0	0	0	0	232.380138587964	0	241.408825184566	0
2014_43	528.124104308447	0	0	4.66472744517003	95.7716641803133	0	0	0	225.438484376944	0	0	5.10769104864119
2014_44	0	0	NA	3.71296301229663	0	0	0	0	223.027377592164	0	0	0
2014_45	0	0	0	0	0	0	0	0	57.648012219729	0	0	0
2014_46	0	83.2874077718803	0	3.08549962515743	0	0	0	0	127.520758839484	173.899701866438	0	0
2014_47	0	0	0	1.69325120642411	76.4058477420503	0	0	0	40.3347385007105	0	0	0
2014_48	NA	45.379389087473	451.392403045132	18.5047097213492	0	0	0	0	0	0	0	36.0941340156833
2014_49	0	0	0	6.47336649585182	66.7193217227889	0	0	1230.62721971314	30.5060436016868	0	0	4.56618609629945
2014_50	81.2446671973224	43.0499727535481	72.0486263307736	26.891980867403	0	0	27.2151908971162	0	43.6142427291343	0	109.228475634146	26.9420901873569
2014_51	0	121.590707602799	NA	52.208213439835	142.82717875774	86.3525244243104	14.4821128796996	946.636322856258	173.953001436585	0	0	37.3530603190592
2014_52	NA	0	NA	97.6611933962491	57.7421093797273	NA	68.7798719625007	0	65.3211270700645	0	0	24.7386245020725
2015_01	NA	0	0	95.0626903130904	0	0	75.9826489309731	0	83.0791388984142	0	0	58.7870256427167
2015_02	78.3911534707425	32.0793410989876	468.870291352572	217.356117915757	120.878481468797	177.166861206805	113.958574745117	683.681788729522	165.964112335115	0	0	477.898671790244
2015_03	239.507047465587	0	248.658019559869	435.81532111091	257.623694886555	106.917680233987	223.890925809468	694.620697349195	209.390595135838	0	0	1559.21355976057
2015_04	292.960081256243	0	211.17603528514	864.745940529907	214.672215068418	295.145682757992	242.350144903756	729.889247554	150.956493536918	54.6125596165253	80.2227490016527	2101.46661485344
2015_05	730.497160042756	151.57083399662	279.110449538134	1852.78541597396	289.523973465303	82.345261822773	479.577359210871	799.015933958676	185.00701500963	334.174859227435	1056.55390534054	2997.34273524021
2015_06	663.782543814084	174.836311585723	1452.69615396745	2314.32555891655	649.062241549719	393.047092064157	544.946864623308	605.286276955204	235.913403853045	0	288.069619692661	2528.30083258038
2015_07	1137.07392460604	663.720704658886	2325.8892733757	2685.58764552586	1110.09642770284	615.137763179735	476.38579221634	1119.5931848518	390.697601427133	509.268983045286	210.089899940536	2368.55760382657
2015_08	1205.26247871222	0	1971.81471334346	2786.97262834349	1033.97342128585	742.4887866278	452.374842247132	1408.65795749831	552.861789431679	390.896526882358	93.4489509863132	2387.4696416137
2015_09	2027.90059966286	1212.77080777633	2245.44135492191	2017.5037691748	1865.27427842595	591.637517021131	598.306947095276	3156.06874577759	622.004461465271	623.882737188127	697.816710117948	2115.99943142803
2015_10	2664.81135563545	1234.00093132602	1468.99131728236	1286.16684959663	1627.4962115582	799.297609845338	631.981459549951	1484.09969183316	1325.46083480592	663.668196556323	152.963507402041	1611.81398807683
2015_11	2417.73914510016	1272.53360556872	1452.74586901045	841.909709936616	2069.96811278717	269.690138663014	681.039052328169	2003.54747349788	1044.0267095981	1142.24653421369	97.7247319684318	981.626243596881
2015_12	2876.56110619633	1616.52226456964	2096.90843692097	595.013806170864	1503.82268409866	891.548159409443	516.035653297222	3817.26631926113	853.781842515782	1629.14205436873	410.346964933348	614.690792619518
2015_13	1910.69358590323	932.608998790173	1588.49586780183	370.011834510212	2576.63000863712	632.297170695212	496.726273102654	3226.97804280334	1183.86573289228	1482.87339846719	140.280383961085	314.018122549872
2015_14	386.393247736905	716.516669802206	1421.74108558718	262.440493055045	1927.45856198912	NA	267.552863268841	2318.57302264794	972.924890582368	838.540034992509	106.482325928731	110.608821111868
2015_15	325.604436610122	0	NA	128.127122261342	1623.11622571913	123.340367393335	175.546871132491	1464.13084601768	892.23659149549	367.589973601961	51.3248603309194	47.9662250643878
2015_16	NA	0	739.171401564947	NA	1467.22637485435	145.281358139254	113.997100080878	246.125443942628	740.658360933977	1292.67140227038	70.1069753713451	49.3048544083119
2015_17	NA	0	566.750398428024	NA	798.099454900511	48.0113309810364	21.4895104812111	0	649.965500411448	1119.92902077362	0	12.5013018634711
2015_18	NA	NA	313.091782114319	NA	931.031903862302	0	NA	0	957.84389534319	0	0	4.20825275266696
2015_19	NA	111.458148635899	242.239870175648	NA	376.677706945719	0	NA	0	430.635578461906	495.383427033322	36.413945093787	0
2015_20	NA	NA	92.3700337574019	NA	310.357766538777	0	NA	0	193.290393913209	0	0	0
2015_21	NA	0	NA	NA	0	NA	NA	NA	260.198607190858	0	0	NA
2015_22	NA	NA	NA	NA	0	NA	NA	NA	46.8082150502072	NA	0	NA
2015_23	NA	NA	NA	NA	0	NA	NA	NA	44.3446247844069	0	0	NA
2015_24	NA	NA	NA	NA	241.958182298482	NA	NA	NA	0	0	0	NA
2015_25	NA	NA	NA	NA	0	NA	NA	NA	61.7868438662737	0	0	NA
2015_26	NA	NA	NA	NA	215.837461506293	NA	NA	NA	0	0	0	NA
2015_27	NA	NA	NA	NA	0	NA	NA	NA	0	0	0	NA
2015_28	NA	NA	NA	NA	0	NA	NA	NA	0	0	0	NA
2015_29	NA	NA	NA	NA	0	NA	NA	NA	0	0	0	NA
2015_30	NA	NA	NA	NA	0	NA	NA	NA	0	0	0	NA
2015_31	NA	NA	NA	NA	0	NA	NA	NA	0	0	0	NA
2015_32	NA	NA	NA	NA	0	NA	NA	NA	0	0	0	NA
2015_33	NA	NA	NA	NA	0	NA	NA	NA	0	0	0	NA
2015_34	NA	NA	NA	NA	0	NA	NA	NA	0	0	0	NA
2015_35	NA	NA	NA	NA	0	NA	NA	NA	0	0	0	NA
2015_36	NA	NA	NA	NA	213.502740979068	NA	NA	NA	0	0	0	NA
2015_37	NA	NA	NA	NA	0	NA	NA	NA	43.812489286994	0	0	NA
2015_38	NA	NA	NA	NA	0	NA	NA	NA	0	0	0	NA
2015_39	NA	0	NA	NA	222.491284285453	NA	NA	NA	0	0	0	NA
2015_40	0	0	NA	0	0	0	NA	0	0	0	0	0
2015_41	0	0	NA	3.99336086069585	0	0	NA	0	59.8652434589494	0	0	2.77941762383444
2015_42	0	0	NA	4.72638946083555	0	0	NA	0	68.4570145109281	0	0	0
2015_43	0	42.46024709939	0	5.59967526846731	0	0	NA	0	0	0	0	0
2015_44	0	81.3821402738308	103.195801713769	2.80217805606992	0	0	NA	0	0	0	0	0
2015_45	0	99.5162041391953	0	2.7966865376493	0	0	NA	0	138.612714245452	0	0	4.91710556175159
2015_46	0	74.3054324239325	115.02444432236	2.89448909600509	0	0	0	0	139.739646881594	0	0	8.38355498042487
2015_47	0	270.684075258611	193.533694728509	1.42904873183451	0	0	0	0	0	0	0	9.12483100994607
2015_48	0	0	226.611889975107	4.10650571172098	0	0	0	3308.44913197302	0	0	0	31.4162491947995
2015_49	0	98.7200745060817	0	13.0778848226317	0	0	26.0015711162851	652.584003095596	51.0275471110709	0	0	3.85099104515764
2015_50	0	159.225926622712	281.987239054597	22.7588904673653	0	0	0	0	31.9762143776717	0	0	18.1900438557739
2015_51	0	80.4509945041073	70.1775789269836	31.0482773632505	80.6389288481508	0	8.34920579026166	1193.87461031442	0	0	0	24.5525661389828
2015_52	NA	0	0	32.4820061635652	0	0	0	0	29.1174631856436	0	0	17.3758477129407
2015_53	NA	77.3383072167461	0	33.821827698075	0	0	0	0	38.2976304956241	0	NA	13.3596442499262
2016_01	193.953367401035	199.032408278391	179.271761516366	128.603482623208	156.446729696703	0	26.5693886298294	3106.69265495577	79.2495522137172	0	0	54.4307616234303
2016_02	397.287929146061	732.439262464477	249.874137032881	176.758294699463	172.515050857754	0	181.045382636534	948.92263852823	73.6206877488696	0	0	75.8592930414968
2016_03	607.706089783022	517.484261523815	202.28594016709	614.720139327747	512.246219361197	128.496958808772	403.818597012052	703.346351371676	281.588367380984	212.434274127847	0	176.062665630472
2016_04	1927.49590481906	1193.53100830941	248.451878435182	2456.09589257624	1248.10281538078	336.067961301743	1051.00412914444	3347.84311929497	214.328543448964	422.923517383351	0	415.925666704663
2016_05	2965.29067269772	1608.59013049612	1118.72673204805	4050.0684764428	733.805378732228	679.034428651495	1434.88608683659	5194.9493600783	609.096319771716	677.674171733632	223.585868274857	555.168797137829
2016_06	3441.27219673574	2239.95795079409	448.982725116753	5360.73930973769	1309.57205204942	2788.84138075585	1297.11305340491	2903.74587423932	925.610373271124	879.077484808481	509.656855780071	835.929036024078
2016_07	2625.95459660107	3329.26937483853	373.521795282176	6730.12724960075	2151.85169317017	3014.40366629563	1617.48552795779	3454.29998135107	1320.12019956015	1358.8395832989	624.634758777685	1028.86892554613
2016_08	3162.08759932579	3929.57569853789	512.473098748257	7187.41348124733	2677.61426992843	1798.23986462434	2205.26133188365	6232.43016909902	1397.16167868527	2104.13887984204	944.778170025205	1820.5304516449
2016_09	3076.0561782511	3582.58334901103	801.197146137537	8025.71640683612	3281.1972166973	2181.62388022511	1711.97214420568	3901.1264028383	1607.49264843475	1778.18890099627	1383.56069136584	1784.96253341882
2016_10	3041.81132278814	3924.91909124986	589.310258796938	10261.5924801126	3415.6464564264	1973.24018318126	1554.51184011288	5276.12415382924	2102.53991420976	1701.51515671804	708.449435331488	2479.75566741045
2016_11	3205.96626642022	1475.09301833494	808.044187786511	11775.4285380555	3745.65069306852	865.129770235031	1355.32783947193	5715.65523999291	1591.75224590559	1738.1651094277	1375.43453092999	3006.38952081734
2016_12	891.59775256779	2065.95639792969	761.296147439441	10018.3516493495	3463.38727325028	920.947441552733	892.254917021733	2378.40145516489	966.440705557075	894.5786611749	552.453772396392	1317.99766235813
2016_13	240.292598014321	NA	612.717251019423	5090.80774606153	2552.8979381966	671.660781836047	716.19876508025	3405.57791382911	1124.40019438462	1649.632512818	1339.87516887881	838.499793308933
2016_14	170.258033897063	257.21111223669	687.990821322914	2085.90902056475	2355.47193859874	286.913304172139	262.877637102579	1482.11804760455	1026.66018343455	775.987223719651	859.942484782414	505.075156584949
2016_15	NA	0	199.789807523331	624.128391058662	1395.29210341977	103.88213274146	160.294257277294	1593.51907732645	816.744842357304	358.776946905666	1226.32655007057	533.121804578036
2016_16	NA	137.995803073017	370.18851763332	194.818953438149	689.549772735152	143.974376224176	109.21543310159	695.353779196999	624.584399952546	494.426893993318	640.481038215588	387.371932484446
2016_17	NA	0	140.402451311252	57.1832680297592	723.572306113686	90.1838366410796	NA	0	361.091944673027	318.540605474384	84.2904674984959	197.862582086933
2016_18	NA	0	0	NA	726.026331326887	0	NA	0	199.147678577246	0	150.654907972424	101.803638257155
2016_19	NA	0	58.1344391280703	NA	151.715438515644	0	NA	0	168.509574180746	72.962614216798	229.097168072835	61.7098577280168
2016_20	NA	NA	NA	NA	195.829513725694	0	NA	NA	168.509574180746	0	649.65459475253	37.26325916722
2016_21	NA	NA	NA	NA	0	NA	NA	NA	0	0	143.068268412999	NA
2016_22	NA	63.690370649085	NA	NA	0	NA	NA	NA	140.424645150622	0	73.64363834331	NA
2016_23	NA	NA	NA	NA	0	NA	NA	NA	0	0	0	NA
2016_24	NA	NA	NA	NA	0	NA	NA	NA	0	0	0	NA
2016_25	NA	NA	NA	NA	0	NA	NA	NA	0	0	NA	NA
2016_26	NA	NA	NA	NA	0	NA	NA	NA	0	NA	0	NA
2016_27	NA	NA	NA	NA	0	NA	NA	NA	0	0	0	NA
2016_28	NA	0	NA	NA	0	NA	NA	NA	0	172.951082579724	0	NA
2016_29	NA	NA	NA	NA	0	NA	NA	NA	0	0	0	NA
2016_30	NA	NA	NA	NA	0	NA	NA	NA	0	0	0	NA
2016_31	NA	NA	NA	NA	0	NA	NA	NA	0	0	0	NA
2016_32	NA	NA	NA	NA	0	NA	NA	NA	0	0	0	NA
2016_33	NA	NA	NA	NA	0	NA	NA	NA	32.7657505351451	0	0	NA
2016_34	NA	NA	NA	NA	0	NA	NA	NA	0	0	0	NA
2016_35	NA	NA	NA	NA	0	NA	NA	NA	44.7603556417607	0	0	NA
2016_36	NA	NA	NA	NA	0	NA	NA	NA	0	0	0	NA
2016_37	NA	NA	NA	NA	0	NA	NA	NA	0	0	0	NA
2016_38	NA	NA	NA	NA	0	NA	NA	NA	0	0	0	NA
2016_39	NA	NA	NA	NA	0	NA	NA	NA	56.1698580602486	0	0	NA
2016_40	61.4546685901761	0	0	2.43813811141391	0	0	NA	0	0	0	0	2.3868854362882
2016_41	0	0	NA	0	0	0	NA	0	79.7411377819601	0	0	2.31625370779936
2016_42	0	0	NA	1.81319327279068	0	0	NA	0	0	0	0	0
2016_43	0	0	0	0.618209687602853	0	0	NA	0	62.2752774146237	0	0	3.74051027577655
2016_44	0	0	0	7.42920179632383	0	0	NA	0	0	0	0	0
2016_45	0	0	0	0	0	0	NA	0	27.8871478397713	0	0	3.79270093986607
2016_46	0	0	0	0	0	0	0	0	54.3826353037862	0	0	4.49808197719965
2016_47	0	0	0	10.1111044399988	139.889603519331	0	15.6112821967594	813.442481740646	34.41392712142	0	0	0
2016_48	0	0	0	13.000757604845	0	0	0	0	34.8315879591486	0	0	0
2016_49	0	0	0	6.67448950774963	0	0	0	0	53.0738816317311	0	0	5.96132998624601
2016_50	33.9342359323586	0	0	8.50288544518333	0	0	10.9027385233298	NA	0	255.040607139106	0	13.1194057668323
2016_51	21.1303921812176	0	64.7590006078952	23.8396219328451	0	0	0	0	29.7616412110273	0	0	6.84429756530691
2016_52	2.68336415523517	0	250.436591364148	32.6670344815052	0	0	0	164.383168185089	18.0266056100333	0	0	26.321291098407
2017_01	14.3660640314703	0	77.8664405650505	31.1544653848498	0	60.7579532672742	52.6729193374025	101.289232101359	32.5243104907929	47.2077423598319	0	32.1663624807202
2017_02	80.4194459883739	0	0	19.614842776586	25.7820148885297	NA	80.4365149640473	146.074066574015	23.2809280118136	73.9477125768566	0	40.1141060884797
2017_03	37.2202843369738	0	272.593206621469	15.7642650234661	0	351.515559791086	37.9355386792079	0	42.4784551580629	29.4316182010885	103.674573405602	57.5479482974566
2017_04	53.5298383112403	0	619.483010785495	35.3067848305049	66.6417475191337	551.974022905731	77.1311400640431	0	66.2354527419436	0	0	65.198066463208
2017_05	59.0607332612475	0	323.645109223869	50.5831105968421	92.1282383717641	908.759376160211	142.127927509857	0	75.8293083813357	0	417.458399797765	24.5360801469056
2017_06	17.4604779836235	0	635.644930654701	19.9604217511715	63.3060115348151	619.187692456062	112.299048967866	0	66.7167734685571	71.671005754671	243.834957593461	22.9833503766503
2017_07	93.7831285023664	0	668.318812753342	24.9782680646902	271.957459174889	401.035501018236	150.144481970132	0	78.379124306439	92.4796879251547	273.924949128596	10.1400099565714
2017_08	67.8437442606314	0	544.757099384549	16.2178058714486	212.929288196123	501.169243729307	90.9878039807175	0	82.0375558511526	0	151.210264330072	21.7431715119358
2017_09	21.8639159257971	0	282.108159826061	4.41893189484418	23.2149646340854	465.873822230637	141.020785815769	0	124.677604018124	237.495980151211	99.8923088383617	9.03781286159563
2017_10	18.6675961764751	76.4284447789019	407.684380991669	3.603686066428	195.013892704279	278.361739538789	71.1350475715211	0	44.5248874867825	95.1919318431496	306.068708032126	13.5451676143597
2017_11	48.4620951112706	0	169.289080049929	6.10616309672929	433.380949555564	159.952781742081	59.7926157713201	NA	187.394267838933	74.1643067618902	723.229606918379	7.65365948735821
2017_12	75.2259352920628	0	0	2.21955620532086	227.423178472055	113.771777164526	17.4075251780765	NA	214.207085822983	0	510.75905162745	6.07400573375046
2017_13	109.914724050979	NA	184.222795325762	4.56638311182454	201.79944679648	38.2341890759578	15.912795201816	NA	391.670902149842	455.44397729283	400.514801495257	2.31867656732635
2017_14	0	NA	93.802974107169	0.188445421127758	329.273078836951	0	15.587802364185	NA	153.464076486037	0	286.273219452933	7.12590881651102
2017_15	NA	0	477.183594390739	0	0	0	17.7529643198146	NA	155.87135611719	523.894481662853	275.142128021846	0.492527412028566
2017_16	NA	NA	213.485622020107	NA	71.5441968625765	0	8.15966234884997	NA	470.835574916791	1820.39744677031	131.433693711597	4.34897428734773
2017_17	NA	0	84.5370548947743	NA	47.0209378718239	107.70753887302	7.91952735239241	NA	168.509574180746	490.512060774457	186.485291292564	11.0113046801848
2017_18	NA	NA	0	NA	0	0	NA	NA	381.779504003253	0	112.100243133516	2.44753934305924
2017_19	NA	NA	140.461568132856	NA	162.472279311675	0	NA	NA	303.317233525343	0	0	1.37249168022246
2017_20	NA	0	0	NA	55.2626659175969	0	NA	NA	361.091944673027	0	0	1.11381077530658
2017_21	NA	NA	NA	NA	0	NA	NA	NA	252.764361271119	0	111.161171264658	NA
2017_22	NA	NA	NA	NA	0	NA	NA	NA	185.360531598821	0	0	NA
2017_23	NA	NA	NA	NA	0	NA	NA	NA	54.1637917009543	0	0	NA
2017_24	NA	NA	NA	NA	0	NA	NA	NA	77.2335548328418	0	0	NA
2017_25	NA	NA	NA	NA	0	NA	NA	NA	0	0	0	NA
2017_26	NA	NA	NA	NA	0	NA	NA	NA	0	NA	0	NA
2017_27	NA	NA	NA	NA	0	NA	NA	NA	60.8506795652692	0	0	NA
2017_28	NA	NA	NA	NA	0	NA	NA	NA	0	0	0	NA
2017_29	NA	NA	NA	NA	0	NA	NA	NA	0	0	0	NA
2017_30	NA	NA	NA	NA	0	NA	NA	NA	0	0	0	NA
2017_31	NA	NA	NA	NA	0	NA	NA	NA	NA	0	0	NA
2017_32	NA	NA	NA	NA	0	NA	NA	NA	0	0	0	NA
2017_33	NA	NA	NA	NA	0	NA	NA	NA	91.2760193479043	0	0	NA
2017_34	NA	NA	NA	NA	0	NA	NA	NA	0	0	0	NA
2017_35	NA	NA	NA	NA	0	NA	NA	NA	0	0	0	NA
2017_36	NA	NA	NA	NA	0	NA	NA	NA	0	0	0	NA
2017_37	NA	0	NA	NA	0	NA	NA	NA	0	0	0	NA
2017_38	NA	NA	NA	NA	0	NA	NA	NA	97.6589577638416	0	0	NA
2017_39	NA	0	NA	NA	NA	NA	NA	NA	0	0	0	NA
2017_40	0	0	0	1.45148983456984	336.395554659182	0	NA	0	379.146541906679	0	0	0
2017_41	0	0	0	0.904671252045642	154.05161363084	0	NA	0	0	0	0	2.61355730620324
2017_42	0	0	0	0.849748407719901	79.9228393401988	0	NA	0	291.130380392628	0	0	0
2017_43	0	0	0	1.08741497460839	0	0	NA	0	442.337632224459	0	255.159831477347	25.7349749548448
2017_44	0	0	97.3903450921168	2.5678434406898	77.0100784162736	0	NA	NA	118.947934715821	0	0	22.1952568046781
2017_45	0	NA	0	7.600273046634	0	0	NA	0	252.764361271119	0	0	67.1257957163954
2017_46	194.163273642811	0	0	5.43973210231229	0	0	38.8241552275447	0	236.279729014307	0	0	144.304058365636
2017_47	0	44.2294240618646	213.707310101125	20.7464387181902	315.234873677849	0	120.575604431484	0	222.071545973912	0	0	337.301603261424
2017_48	128.147760604256	0	0	41.0582452707457	124.302759062416	629.552551936768	391.185975001483	0	786.035513708968	597.775808557925	0	549.556897398906
2017_49	60.7149973931242	55.0053201060279	0	154.226192338626	63.3353009680729	153.811134848188	688.155275795478	0	934.751222813951	0	0	698.277106049893
2017_50	989.634089438252	63.690370649085	231.608622643309	463.3329731401	500.949512816647	213.09996182746	1601.10503819063	1336.10955283141	1740.34478252246	446.160193308371	250.150487679259	2142.48823342688
2017_51	1590.19721113462	110.396642458414	76.1023512408126	1455.92747404933	1071.44559828606	692.150106816844	3813.08408460132	0	3510.79165957198	2643.87963237781	692.617550241762	3780.99855810381
2017_52	321.43233914007	382.14222389451	0	2539.23825376517	1294.46201910898	0	8499.72035788677	0	3211.21750189204	929.814842682972	190.435091233724	4529.02466256044
2018_01	3288.41980724143	366.219631232239	412.240778571737	2667.53205656387	1526.00768182193	1359.68201558001	10837.3915796764	1816.00665395506	2436.82549981487	216.694289438356	0	5388.80070902394
2018_02	5847.65595112525	691.375734019672	598.088361635221	2044.19523147238	1786.11456912311	1121.32772869639	12183.6374123452	746.863416101767	2766.64357807151	3542.7195170354	364.96989889352	7412.83449119391
2018_03	6706.1489383664	1250.39183553718	1521.35765589987	1704.3417471058	3935.17573692559	2425.34840084374	10118.8066832998	3155.19145498674	3450.07940674025	3053.28539607193	1611.01313842593	8616.23353666976
2018_04	8437.38048926248	3446.44518174861	4229.53338682183	1937.2916956104	4795.7346213392	4901.64404733398	8622.68649536141	3804.96632257252	6233.36248146009	4647.14964017046	3122.15133555486	6927.88131681649
2018_05	8908.67311077693	3000.52412835688	9522.0785253701	1963.43288014818	5714.19101651718	9477.34894608108	6962.65331712337	2593.96913959142	6750.75278717941	7658.73709999688	12077.0717028742	4647.31090612646
2018_06	9967.37690010977	4406.24017621869	7102.15771211441	1921.04592869934	5444.1496323677	11239.7123500932	3811.35424032733	3085.92369481283	6384.00798940164	8435.32905846154	11581.9197426375	3185.42190211988
2018_07	7906.80644310115	5891.35928504036	10769.7653244723	2304.66005925819	6581.26051653742	11357.255311702	2446.64491564151	3496.89186679218	6288.35230640207	8185.28635255165	14570.1579826171	2220.76273963383
2018_08	6628.2796981759	5203.25351587083	10376.1660540567	2737.18517127904	8643.84932611747	12592.2349763931	1938.55198728391	3611.69599414453	6301.62677047969	7661.59035749949	9570.48988194046	1381.58335852494
2018_09	5311.02647565062	4488.68995935005	9858.53005800043	2117.88213581732	8538.30801933382	7539.9138103388	1228.80631555423	3218.25648052549	6249.02436797099	6433.68058156485	8501.69761827627	715.319954604365
2018_10	4275.63597246187	7305.57501513482	8117.96416906368	2049.17496605576	7605.18386883892	7209.68551462188	670.142381131589	3963.0368092457	6324.09255625097	5407.16302564448	3930.38562336315	442.049628705435
2018_11	2438.85357998796	3163.78213270804	6630.02543899829	1280.63568730442	5055.13037133418	1535.00091097231	603.890152205462	1453.52621384687	3695.93826300046	5025.23430751876	2929.07800799478	304.953272256522
2018_12	1445.86686212425	1888.748922697	3507.54881786307	723.383179619866	2495.10295904909	1842.87201566945	284.998876172485	900.768377315806	2152.40579804066	2339.02226359732	2583.96039392754	133.814101618112
2018_13	394.975974465171	608.243039698761	511.448553211027	439.418595839466	1138.14673987097	709.36021624479	126.091738975879	1508.85598243089	1342.32005519756	1985.95131749799	1200.86900009876	47.4971931470469
2018_14	146.960329379117	0	912.570459044973	217.142001553989	777.723675211394	0	0	1036.3176587058	877.048753548496	1189.84412380131	714.11856647043	35.5745074735144
2018_15	11.6497964185687	NA	87.0210982641271	129.66372630576	57.7425250250502	0	11.6934137666412	0	669.636927248112	1328.30197484542	434.16682507789	19.2156001992031
2018_16	NA	NA	65.4785977478834	24.3463350289946	61.3062122040562	0	0	0	185.539797103268	465.858338174149	80.2012009371615	14.9548370202367
2018_17	NA	NA	0	NA	95.5590672745457	0	0	0	189.573270953339	266.980597827105	0	1.73760444707904
2018_18	NA	0	0	NA	0	0	NA	0	130.099303595429	0	0	0
2018_19	NA	NA	159.216379786959	NA	0	0	NA	0	0	0	170.774012771274	1.02179884152132
2018_20	NA	NA	0	NA	0	0	NA	NA	0	0	168.612107507162	1.48937524035346
2018_21	NA	NA	NA	NA	0	NA	NA	NA	0	0	0	NA
2018_22	NA	NA	NA	NA	0	NA	NA	NA	0	0	0	NA
2018_23	NA	NA	NA	NA	0	NA	NA	NA	0	0	0	NA
2018_24	NA	NA	NA	NA	0	NA	NA	NA	0	0	0	NA
2018_25	NA	NA	NA	NA	0	NA	NA	NA	0	0	0	NA
2018_26	NA	NA	NA	NA	0	NA	NA	NA	0	0	0	NA
2018_27	NA	NA	NA	NA	0	NA	NA	NA	0	0	0	NA
2018_28	NA	NA	NA	NA	0	NA	NA	NA	225.682465420642	0	0	NA
2018_29	NA	NA	NA	NA	0	NA	NA	NA	0	0	0	NA
2018_30	NA	NA	NA	NA	0	NA	NA	NA	0	0	0	NA
2018_31	NA	NA	NA	NA	0	NA	NA	NA	221.168816112229	0	0	NA
2018_32	NA	NA	NA	NA	0	NA	NA	NA	0	0	0	NA
2018_33	NA	NA	NA	NA	0	NA	NA	NA	0	0	0	NA
2018_34	NA	NA	NA	NA	0	NA	NA	NA	0	0	0	NA
2018_35	NA	NA	NA	NA	0	NA	NA	NA	0	0	0	NA
2018_36	NA	NA	NA	NA	0	NA	NA	NA	0	0	0	NA
2018_37	NA	NA	NA	NA	0	NA	NA	NA	0	0	0	NA
2018_38	NA	NA	NA	NA	0	NA	NA	NA	0	2539.54128137585	0	NA
2018_39	NA	NA	NA	NA	NA	NA	NA	NA	0	0	0	NA
