# Supplementary material for: Forecasting influenza in Europe using a metapopulation model incorporating cross-border commuting and air travel
Source: PLoS Comput Biol. 2020 Oct 14;16(10):e1008233. doi: 10.1371/journal.pcbi.1008233 (PMC7588111; doi:10.1371/journal.pcbi.1008233)
Supplement: S4 Dataset — Columns contain the average absolute humidity in a country, weighted by population size, on days 1–365 of the year. (CSV) [file pcbi.1008233.s005.csv]

Austria	Belgium	Czechia	France	Germany	Hungary	Italy	Luxembourg	Netherlands	Poland	Slovakia	Spain
0.00344681360714001	0.00423406722521014	0.00330493924822168	0.00472381142482044	0.00376897487723504	0.00353836239542509	0.00435710634177686	0.00407569859479569	0.00425746436471388	0.00317593332851252	0.00322676338012272	0.00551091673357617
0.00360079961859672	0.00431399322037165	0.00347005133266051	0.00475055691580871	0.00395059687035217	0.0035529027315354	0.00431713562685386	0.00421745040970085	0.00439635992300062	0.00324230206490171	0.00321240839255248	0.00547165146399069
0.00345997508897859	0.00410424293779479	0.00336301036784534	0.00457770257172977	0.00368167724324818	0.00344706908375072	0.00419146956484016	0.00401561528837413	0.00409920315304074	0.00325305538993034	0.0032284966967573	0.00549395131472562
0.00330011643947034	0.0042340910403707	0.00317300054121191	0.00466766257409304	0.00366841014285155	0.00322704782347364	0.00414778516883395	0.00398779587519053	0.00420982619781931	0.00312442924263902	0.00303983188758855	0.00535929804635746
0.00326617651129063	0.00463393052708287	0.00315170095787881	0.00503788691050807	0.00390197572892325	0.00322676587067252	0.00415843935420972	0.00448056969394338	0.00456428535524384	0.00322728536481716	0.00302062266001747	0.00552222885277744
0.00359445558948925	0.00506173490949053	0.00350555642181363	0.00524150343237384	0.00437810148876994	0.00332918188217452	0.00447108955194592	0.00482248826839087	0.00503562381727638	0.0033761052116995	0.00309474117682954	0.00547718982834456
0.00391270453808128	0.00484505393801071	0.00382774505287029	0.00504178808099015	0.00437665376672544	0.00371829262355319	0.00470033527694303	0.00468931421864667	0.00485463089457505	0.00356432986055254	0.00346571104497326	0.00532906403229522
0.00384110069799143	0.00478805248010008	0.00367054439832165	0.00534847518587279	0.00424454425951283	0.00385060657557904	0.00469168043881975	0.00461097492677087	0.00482932130721266	0.00358648086481545	0.00361976683561898	0.00567696384894152
0.00389390904109681	0.00503205903267133	0.00379262845437659	0.00553226440326832	0.00448925701797093	0.00383738380292068	0.00471256655692765	0.00497427855018477	0.00496915805386608	0.00376849757593227	0.00361103744195932	0.00586928686206595
0.00398036032482965	0.00494420594995155	0.00395522146029427	0.00544386096321451	0.00444733848088437	0.00393094488101663	0.00486442603534503	0.00489665241215652	0.00489674606523946	0.00400166332910713	0.00373147980218091	0.00551876972730589
0.00396496622960674	0.00487880118577101	0.00377303954576159	0.00534723591073596	0.00434568664700688	0.00396855469886505	0.00485636558255365	0.00481078963139389	0.00482806123726827	0.00378350370456678	0.00368866937063841	0.00545448089901377
0.00374910016003408	0.00458386653282717	0.00362186630720716	0.00508692053763039	0.00422163184239896	0.0036301956657162	0.00472478908211475	0.00446749877274333	0.0047076773733236	0.00385929246678812	0.00346908322004381	0.00528621761849909
0.00367023085565843	0.00455260294327069	0.00356337164104227	0.00499099173242948	0.00410463046117884	0.00356990759710543	0.00453700774353888	0.00430853003404639	0.00469807079363221	0.00364011465943346	0.00346401838339537	0.00509147572354986
0.00352222671450668	0.0043950064030659	0.00350130192511252	0.00478950500043822	0.00400160784973983	0.00342246142559033	0.00443481813412756	0.00413597909372158	0.00455574078260114	0.00362137795509855	0.0032834537334425	0.00518814334766422
0.00335553555342432	0.00449112854118864	0.00339671252693788	0.00482039543161468	0.00389995543337232	0.00317362616828125	0.00412816044334509	0.0040870678585211	0.00460317497546219	0.00355329277394461	0.00310474624943537	0.00513748387561663
0.00342745853376057	0.00460873823277042	0.0035175695956076	0.00491140671254565	0.00412271135598423	0.00310753206944106	0.00403953360688847	0.00426479900378082	0.00472113688204957	0.00363071818558462	0.00312672228005051	0.00529874112614292
0.00342063540727623	0.00470382637350104	0.00347242638358207	0.00497288379091312	0.0041033342461328	0.00325839335568811	0.00410112687657863	0.00435140529977219	0.00473275191613097	0.00357543963477285	0.00320371088415229	0.00518412590609935
0.00347663632524507	0.00463229884576849	0.00351417028999943	0.00501446503700653	0.00415691930097887	0.00323702839109686	0.00425064626406463	0.00444563990721898	0.00465863212476002	0.00340848508607029	0.00310186873739801	0.00524988579811595
0.00357473732132662	0.00497517570203032	0.00362764123437814	0.0051218194925421	0.00422701009245677	0.00332298114369983	0.00425045008651287	0.00456009778778035	0.00495877499122077	0.00341414871101245	0.00317136396078414	0.00520949968289247
0.00369119975375909	0.00505369237215368	0.00378979582572423	0.00513942692664551	0.00442240454284959	0.00340649589060707	0.00426612862410317	0.00481050241727033	0.00507605985761456	0.00348810964489195	0.00334846295372109	0.00516683468405294
0.00357203885685653	0.00482457594108299	0.00358045797309526	0.00509947176264022	0.00421776572089668	0.00342704629936496	0.00428270780557833	0.00458420378880325	0.00480033033074633	0.00344374886059829	0.00336894123738234	0.00505886760062862
0.00358150073124565	0.00468885717307327	0.00366306692778472	0.00500291388673467	0.00417898668392338	0.00333941205552686	0.00440818999187585	0.00457264774899877	0.00454775509174918	0.00345834751155491	0.00332096536662183	0.00507536463324203
0.00356096238536071	0.00435064024952858	0.0033300171351214	0.00486042669645014	0.00382573301715409	0.00343278734313972	0.00444019279327609	0.00410513101534501	0.00431566525448037	0.00320891759989005	0.00330340449686178	0.0052259049223686
0.00350118887813449	0.00407316787892093	0.00331131795853036	0.00472011687970985	0.00380693503621108	0.00340722338595878	0.00430082655128882	0.00399840512681938	0.00410289324588673	0.00329150770199873	0.00323638252209241	0.00515254481359199
0.00359035519014989	0.00389065805366734	0.00332193586484075	0.00441471227525527	0.0037610739747319	0.00341328201236237	0.00445965157985225	0.00379276982706694	0.00400912682276834	0.0032533118086069	0.00317538116438395	0.00490394451908343
0.00330236408229985	0.00379403946987513	0.00319080882160186	0.00405587369505807	0.0035946910088907	0.0034498073890402	0.0041977904804076	0.00350205082485172	0.00404016932477658	0.00330265784162525	0.00314463736163284	0.00519601975341693
0.00326715800173596	0.00416982311203185	0.00328827988728751	0.00441938402742582	0.0037520930793852	0.0033456952474264	0.00403255454619606	0.0038622133918037	0.00428253849897398	0.00334391349310301	0.00318641594892801	0.00524661609064978
0.00344430299488316	0.00401439701542222	0.00334593029439784	0.00444883415470906	0.00378533144435139	0.00349008023555811	0.00436326040510901	0.00383258407395746	0.00424612252601089	0.0034450690227534	0.00327746643536882	0.00500970182379391
0.00342654135333258	0.0041821404242486	0.00327895071663232	0.00435964683740405	0.00375387629396106	0.00355788098440714	0.00426538015056978	0.00386796164172118	0.00430271961808535	0.00341439994272479	0.00325373268662157	0.00495667562404673
0.00336234901968336	0.004004009662332	0.00327648880055851	0.00423760844230044	0.00364404235926336	0.00345420019325836	0.00417738415659708	0.00369425886961931	0.00415911484426287	0.00338480567784852	0.00320875363393072	0.00503186288318519
0.00311530533001123	0.00391219786130082	0.00307702843433685	0.00430676773034707	0.0034721936420863	0.00322135758235864	0.00402204484732519	0.00359197282224081	0.00404203609104895	0.00326705725701853	0.00307159826448799	0.00510986674254355
0.0031730258519797	0.00411936400562359	0.00318098695422042	0.00450343253537884	0.00364146239355609	0.00306515083725099	0.00406149142615469	0.00388981676955007	0.00408887117918364	0.00328929487602632	0.00298518364220559	0.00526302202224261
0.00337237391931745	0.00410701384978827	0.00325591980875505	0.00460913718385011	0.00374681601022379	0.00323401887476592	0.00419282209919213	0.00394536137601306	0.00419996713016762	0.00328146867673146	0.0030375311192707	0.00552474802521775
0.00348678752913495	0.00432062218788402	0.00330991610995657	0.00466759184890657	0.00391341988721344	0.00325929675597917	0.0044425355997991	0.00405565850652055	0.00443076897202146	0.00330269999487756	0.00299527179578161	0.00547857774271454
0.00357910332184105	0.00456079163958022	0.00350534580290077	0.00471372116699877	0.0040568285747558	0.00345829225178701	0.00448072777070919	0.00424412468134283	0.00463062369703731	0.0035582282937013	0.00327829746855739	0.00529493802356935
0.00351519983491798	0.00479997451058847	0.00351885688204251	0.0048890654680182	0.00420306285269602	0.00357000288750336	0.00425902935381523	0.00449247997581575	0.00482034057595893	0.00364526522085696	0.00337371162577231	0.00531267262082071
0.00369933074476153	0.00479337588771194	0.003765991762403	0.00497628121276308	0.00427761759877196	0.00380537632316087	0.00429920183637636	0.00456640640221895	0.00478323819542512	0.00377925120434573	0.0035639087912584	0.00537023623403894
0.0037997810371252	0.00468371789581463	0.00379594170955402	0.00492111307139776	0.0042193621080368	0.0039281388447476	0.00442313977716675	0.00447148487183432	0.00467802001670747	0.00375162727922434	0.00371931325451744	0.00558016618803954
0.00376448880023694	0.00457505039725903	0.00373653793144848	0.00497204979039236	0.00418387314931698	0.00384029239108642	0.00449039493541332	0.00442694571553231	0.00451314341195503	0.00372518556765564	0.00365383646321752	0.00546755202124953
0.00354032331295198	0.00424211385363417	0.00343920500483821	0.00473665968843011	0.00387430555271637	0.00376714024432514	0.00446178454081198	0.00408528055868904	0.00426398858691741	0.00367653525412442	0.0035118762960245	0.00546063867848108
0.00359713990008101	0.00445447431199788	0.00345860236528156	0.00485775941177995	0.00397841177971511	0.00352221607461256	0.004376916440181	0.00430459460490625	0.00441810253239422	0.00346215455558319	0.00333291888569346	0.0055643843855897
0.00364197290384823	0.00493096126305319	0.00365086856857156	0.00521054458482526	0.00424965775592334	0.00373939555186047	0.00428516307771831	0.00472271374865392	0.00481103076835476	0.00351943580263086	0.00347370074993471	0.00552690453439608
0.00368446600982679	0.00505249219832355	0.00370445614199908	0.00522214658961617	0.00442030703950935	0.0037556917306887	0.00436389215261091	0.00486941113361117	0.00491572415685482	0.00368286845583869	0.00351707454297622	0.00560216039762839
0.00375827755205189	0.00445920978655401	0.00373051237585628	0.00481170559621491	0.00414077660421564	0.00395911754157645	0.00421857409471154	0.0044135379634646	0.00439529587537708	0.00375913994312083	0.0037097835769531	0.00548175864661259
0.00359129765028242	0.00426545138520863	0.00351389318610132	0.00482948671402135	0.00385102886843367	0.00375741115078408	0.00433802294316832	0.00416017259531026	0.00419181343209875	0.00369716731438648	0.00352437250668419	0.0053048602817954
0.00364943357405605	0.00449625960307181	0.00364025027511211	0.00483563504943132	0.00410510399042359	0.00361194427464592	0.00432101247886204	0.00441787054783256	0.00444578856136833	0.00359702334638875	0.00343213588365493	0.00504481333963249
0.00363127354114901	0.00411728166256442	0.00353337041191396	0.00473383572679302	0.00392477540740984	0.00367277080592321	0.00420149726576353	0.00416089389420886	0.00411327116684079	0.00351610754853219	0.00346380985657082	0.00508020742704871
0.00340187094635975	0.00410384150133557	0.0032986341273798	0.0047423154015647	0.00375769068626601	0.0033863577416849	0.0041694267581352	0.0040140857454975	0.0040961846189018	0.00330884118402068	0.00312104353490092	0.00503884143524789
0.00354183278387059	0.00438679870243946	0.00358261226047174	0.00485769961443021	0.00410656793342055	0.00350889182877316	0.00421858553227855	0.00420795460132981	0.00450286333836643	0.0036618779703982	0.00331758921070841	0.00521221916501992
0.00384913298357984	0.00460486999949576	0.00397492769020894	0.00501731808838956	0.00427253213499238	0.00385946495280854	0.0042872556800797	0.00441866939827906	0.00455224829432718	0.0038485497073441	0.00366367998653903	0.00541151444896535
0.00412319374591694	0.00466598892591962	0.00406131246351781	0.0050574976182402	0.00431222471818051	0.00402928132654174	0.00449866640942226	0.00456685396270656	0.00451043588384948	0.00385955638950068	0.00385567644638488	0.00535736850780126
0.00422493494676146	0.00450110657079828	0.00405595111975186	0.00489013429679533	0.00424137759190816	0.00419943347124365	0.00463332702962771	0.00435210367890683	0.00447316021659014	0.00385260402322874	0.00389084917084623	0.00536184936478262
0.00421421907395065	0.00451546357840742	0.00392780149389119	0.00492502850484488	0.00420108247832324	0.00401629801994579	0.00467047438713581	0.00444615495675503	0.00441266519236494	0.00365970744098235	0.00376467412787502	0.00511923600804973
0.00421842356481972	0.00475581165554362	0.00391593949942418	0.00504179365002955	0.00426418864243254	0.00434123865826498	0.00458520596430255	0.00458802808473109	0.00465013734972452	0.00371449080228209	0.00398974658612652	0.0053716549688507
0.00422818089839934	0.00484165255419807	0.00408280993110615	0.00517858060832095	0.00438152103792488	0.00438016545508984	0.00463075446059635	0.00468685860263011	0.00469929917502596	0.00403923044890984	0.00411152356657907	0.00556798820834632
0.00440358527452684	0.00488111212466383	0.00426864295404518	0.00529774805775012	0.00451455656708066	0.00438604690534825	0.0048554343021639	0.00484653547933873	0.00475240346919826	0.00420837908180778	0.00415505971784872	0.00571623198771949
0.00445156960347019	0.00485933471689679	0.00438758316636559	0.00514141655690536	0.0045304154810265	0.00466709796110405	0.00486062408726321	0.00473112746226709	0.00478106242437863	0.00435843053203565	0.004390113515825	0.00528413224135064
0.00402984018799833	0.00474653188971279	0.00393736012655108	0.00518340116754508	0.00427748725807511	0.00426934155181758	0.00476047909469769	0.0046499453765964	0.00462245302296896	0.00405171670582466	0.00397614798495748	0.00536112964549365
0.00392324793978525	0.00488482423839834	0.00388517369784793	0.00518722018773507	0.00442216196741078	0.00398590359530823	0.00484718247269477	0.00482730666550562	0.00477867763473658	0.00394426038534635	0.0036999983572692	0.00545446330015465
0.00402863495409864	0.00473619900477636	0.00397335484322051	0.00510189841220823	0.00430648498536816	0.00434270921188459	0.00511449849623591	0.00459698944506355	0.00476212645398729	0.00396381662057445	0.00398189168932662	0.00548676184657535
0.0040177106635001	0.00474014244027087	0.00394685970803307	0.00507566635743947	0.00435095551446399	0.00433292732422665	0.00492870149670936	0.00467403082767933	0.00472931769684459	0.00388098296874657	0.00397284749654853	0.00558987825209713
0.00423185378740298	0.00467351542814071	0.00398543564203934	0.00514891044783899	0.00438922315445834	0.00450366083786065	0.00516485089323726	0.00458941412618121	0.00468708762315508	0.00387485542415549	0.00406591957906792	0.0056865766436127
0.00391945589324591	0.00474902668704704	0.00374999214503861	0.00514063567852749	0.00420044648806793	0.0043978065519994	0.0049966026046063	0.00453112488704398	0.00475847652787463	0.00391806223428003	0.003979487974828	0.0058107573351588
0.00374733427527932	0.00493538782597806	0.00362623934079641	0.00508505457765135	0.00432267558267337	0.00394240777200047	0.00479091304857801	0.00460420464181983	0.00501864764212293	0.00371195893621145	0.00359191680856411	0.0058002018710857
0.00395487274330282	0.00508509047251001	0.00383906360509519	0.00518461077685755	0.00450638476389947	0.00396315410178928	0.00485559342877516	0.00468999084384539	0.00522067771067654	0.00375722972334102	0.00372268193275401	0.0056520911491131
0.0042750814262543	0.00543918880806933	0.00416007162222148	0.00549597981883277	0.00475650351323645	0.00427720723156529	0.0049813532777691	0.0051627873612265	0.00544349621958084	0.00398101020821339	0.00393344032720604	0.00572930822864915
0.00436630965088793	0.00530754976030389	0.00422144160543679	0.00556148721171606	0.00472759696293913	0.00429119283737796	0.00517057029991509	0.00511511914688348	0.00527909573266028	0.00405372805129884	0.00404467373124804	0.00582863063084186
0.00444280981705423	0.00510889355509572	0.00429255091630616	0.00540712991178649	0.00474494065147156	0.0045260181027968	0.00521223856777118	0.00506759593559945	0.00508867122502273	0.00405171486132096	0.00420358129218171	0.00591781162943295
0.00426677874462229	0.00507132827147374	0.00411368359974321	0.00548962516436604	0.0045821281735003	0.00444307680074575	0.00516697428848778	0.00490665340890776	0.00502701275449553	0.00396466533159656	0.00413512275597889	0.00614964819223106
0.00446228121602757	0.00544044870232587	0.00439091412386573	0.00576269112680941	0.00488639678298024	0.00439126436273406	0.00514950680695752	0.00534774054644009	0.00532785067424991	0.00414705889058457	0.00410212536477634	0.00625824582629152
0.0046387635210496	0.00520655904149599	0.00456970648305994	0.00564907638605504	0.00491540230642578	0.00480473914968934	0.00530213941964895	0.00519885462049535	0.00515485293857431	0.00427800280970643	0.00445062368444763	0.00627230524596619
0.00439075661435511	0.00506934010498715	0.00429966043117871	0.00552626597361148	0.00474273437784292	0.00471889883602344	0.00535635989818274	0.00499896491124665	0.0050183636533773	0.00414546418418133	0.00428415389535089	0.00628782702623009
0.00451774553205381	0.00507939304986359	0.00424812006143238	0.00573462929121989	0.00466856924285656	0.00463484192681078	0.00553889159750653	0.00502761151487612	0.00498935984605173	0.00411978798737607	0.00425032534481086	0.00621226034338938
0.00473488669631709	0.00538610108955843	0.00443109333242882	0.00593642028407257	0.00494462310676447	0.00482452174468092	0.00574345381476423	0.00544952473463833	0.00520938068537542	0.00408494050435163	0.00437488313024433	0.00625397155076353
0.00475793766559377	0.00578389857326719	0.004673715676954	0.00599054380145978	0.00519025624945693	0.00491521434261258	0.00561104440839521	0.00559844336922494	0.00561534651565208	0.00422671276578151	0.00438567511808428	0.00613732491220271
0.00487043112382324	0.00561483551659193	0.00486092591925872	0.00590353607039112	0.00523465316838385	0.00499031099449301	0.00559351057836765	0.0055951258246398	0.00555148127532104	0.00464410113139088	0.00468767135757706	0.00599386083273512
0.00494380769091837	0.00539851625931533	0.00487901327578491	0.00581135458236552	0.00517366018204545	0.00502567017343348	0.00576057847578769	0.00543252516567981	0.00535846138054138	0.00454436956304873	0.00472859951635053	0.00619320837777923
0.00464819314356948	0.00512327676244386	0.00440908162857907	0.00565025895065894	0.00473245531097742	0.00498251818458925	0.00550071519885233	0.00501210049380473	0.00513721190463279	0.00415574903811188	0.00452453430226659	0.00625341565046257
0.00440839448698281	0.0054105202268717	0.00422611668121961	0.0058699970479942	0.00478555619958101	0.0044998529892623	0.00534339239111961	0.00527976913668216	0.00532548704802284	0.00407426238531416	0.00412721969038691	0.0062806403999421
0.00481068168813354	0.00532762557488788	0.00454924337399431	0.00601832903695324	0.00493149318227541	0.00470706219896263	0.00562246304105274	0.00549053254472401	0.00512961310772769	0.00430688909277011	0.00443482180701481	0.00639530060749081
0.00471521615341143	0.00544788946719377	0.00456908624916862	0.00595318479594172	0.00500640907939305	0.00464305682115444	0.00552537838763546	0.00544680889328971	0.00524628499169787	0.00432175363654268	0.00433928672694529	0.00624613659044196
0.00508479607162648	0.00516557259906882	0.00479078513704435	0.00574128102992212	0.00491579379864646	0.00509938370595251	0.00562710766135726	0.00514996330265125	0.00503889388579374	0.0045602581973205	0.00483053245475236	0.00629945066868177
0.00515939455654323	0.00547416969898314	0.00487356380995509	0.00579418557865767	0.00498425247763803	0.00527893897850555	0.00567458214865074	0.00544636224127925	0.00527785739642016	0.00442148820917163	0.00497677552221173	0.00612182877155624
0.00515409975961407	0.00515370374744841	0.00482357252111632	0.00566896179468531	0.00490021955409959	0.00552533101048361	0.00580426592267581	0.00520810777417716	0.0050154484630833	0.00448787331861729	0.00507448200480942	0.00594194900763471
0.00492580872074812	0.00523398389543663	0.00453527901630204	0.00560036445511473	0.00476428614497303	0.00515080566306809	0.00574127951381714	0.00524798363781876	0.00510814724898728	0.00422194105704653	0.00463087818191786	0.00593690253584278
0.0047692642834429	0.00506536981316077	0.00457609646806932	0.00544968138993121	0.00471866501398041	0.00525959122400399	0.0056394661764927	0.00504638287784319	0.00504261571274182	0.00439580332943271	0.00482072263527326	0.00599968740375271
0.00463403730354718	0.00513082633845234	0.00456121517275059	0.00546051618969959	0.00476231674074332	0.00494004514743719	0.00535741488000886	0.00494375721912169	0.00516124448063371	0.00444686649012839	0.00468498417786389	0.00607349258118841
0.00494862215265688	0.00543298519742682	0.00484118750282229	0.00557494690883357	0.00500301220448023	0.00515573048548789	0.00524254625156904	0.00528568806910827	0.00531074402218477	0.00463866268061097	0.00490524476939391	0.0063073617880074
0.00512139055849006	0.0058070671075663	0.00502406763550019	0.00590881159960756	0.00524711350557025	0.00517935198478392	0.00544121066049457	0.00563790486850925	0.00568574247311873	0.00465440889549654	0.00499168009501674	0.00648713657655578
0.00508492267656585	0.00603244025290631	0.00503233073275583	0.00608188281856874	0.00536358603266786	0.00520222249360653	0.00567458957337327	0.00567607752677696	0.00593233771986826	0.00488933840149309	0.00499437966939106	0.00640845981726998
0.00533172346363141	0.00606407577175745	0.00523608538732293	0.00631637495284217	0.00553135486809413	0.00535039899134919	0.00603639052740139	0.00584915031585045	0.00594895667208407	0.0047544633151743	0.00505820315303662	0.00636806099361405
0.00527990956716378	0.0058886606999067	0.00515015312637207	0.00624874889241805	0.0054960228704081	0.00561826725488971	0.00607690540661071	0.00585792197949757	0.0057603032561119	0.00489328971908776	0.00515336207431116	0.00641768597291795
0.00544209181019782	0.00553067170767178	0.00522103232311021	0.00604398348956556	0.00543183113093836	0.00559132924788278	0.0062651490602757	0.00563535188408728	0.00546979921965364	0.00496600836993383	0.00520378678885529	0.00623417355563642
0.00532201184334254	0.00525343106116797	0.00495914710257501	0.00567796419022502	0.00503091477221005	0.00583802930735312	0.00629192996393121	0.00516349312157662	0.00521070048991216	0.00477386093059916	0.00526120529338324	0.00627720740781702
0.00517099069326269	0.0051327542271734	0.00492939895004536	0.00565580108962737	0.00491333998240843	0.00584823278939841	0.00610833685691075	0.00511757379576915	0.00507466331194033	0.00471920200192377	0.00531702086194962	0.00632465923031963
0.00491815013319399	0.00501804114457289	0.00476515343078695	0.00579827815986253	0.00486341777726412	0.0054858821123888	0.00620166451888901	0.00501091694256174	0.00503235350691504	0.00475112054855198	0.00506602880046045	0.00661943033574505
0.00481433712106836	0.00496400197824798	0.00470354206818141	0.00570251922237826	0.00483389425968392	0.00531311141447377	0.00601635325068797	0.00502088315041087	0.004997524692809	0.00461789631414913	0.00484072133396876	0.00654457452613067
0.00455595938862843	0.0047788796254359	0.00437660633170334	0.00555255518804272	0.00459497725082395	0.00480588159164882	0.00600216142819744	0.00464871054244581	0.00481249956653952	0.00432533771767325	0.00434309051776655	0.00653407494998021
0.00486574307567658	0.00491456612466223	0.00456514036862671	0.00562777060766621	0.00464897412768541	0.00516454228407579	0.00606547291936458	0.00475557926119326	0.0048497300241802	0.00447457711722736	0.00468030142283577	0.00647659482058424
0.00509057785863272	0.00526243331580314	0.00486788297669455	0.00578607553233844	0.00513597155660981	0.0056337902583914	0.00628924166934545	0.00535535652931839	0.00536432466189415	0.00471352937529368	0.00509319503698384	0.00613660068898883
0.00525295105699725	0.00531635607635948	0.00509296157857226	0.00584608878428753	0.00513167843227042	0.00604858620510605	0.00634698083905326	0.00529977953058448	0.00531570893286763	0.00496625426071164	0.00541527956815436	0.00600687599605384
0.00517759860841581	0.00548538216093515	0.00488845931454168	0.00590614965776195	0.00524959890298434	0.00572902421269558	0.00620500934310702	0.00543933121189725	0.00547493122685914	0.00491103948999413	0.00517103707322805	0.00624788577272569
0.00511299174201637	0.00552291537075224	0.0048484696429736	0.00587086106602014	0.0052529378670878	0.00555688077957564	0.00611539918600074	0.00544546943540178	0.0055487262355965	0.00477170861932925	0.00504968808668612	0.00627374485735921
0.00525303514452343	0.00561803893651488	0.00504629900419248	0.00588435430418496	0.00520283485487898	0.00581214254514679	0.00606854236431099	0.00535833339569688	0.00558588891094698	0.0049193404692267	0.00533147595949826	0.00638157790514887
0.00538291682189179	0.00560291412506286	0.00519772404033122	0.00596589476571141	0.0053447703194314	0.0058931089171964	0.00617550291122707	0.00543570292630472	0.00569541138478589	0.00505516796426187	0.00539331904778676	0.00632044359837975
0.00529988291763932	0.00544286555003839	0.00516261418632536	0.00590140152625665	0.00521103192193056	0.00615347430647745	0.00621718915073513	0.00530407543073439	0.00553231055012814	0.00526062257500649	0.00561973858797456	0.00619086127778816
0.00533896977062821	0.00568647952644564	0.00527652720415396	0.00594850651469006	0.00530722776845453	0.00624131772287531	0.00630013173454888	0.00558361167087056	0.00570239517466916	0.00533411705705328	0.00574392784723889	0.00603039472113698
0.00552433243156746	0.0055693611714832	0.00538037618337546	0.00600971342023216	0.00536406912703943	0.00643183756376056	0.00633613400027055	0.00554450865476833	0.00560500787544119	0.0053546018241284	0.0058705117366758	0.00628898573747104
0.00573750192987098	0.00549585467013428	0.00550973592386297	0.00598429702395466	0.00528939062005469	0.00627235000475879	0.0064920869030593	0.00544784623894591	0.00539593490402608	0.00517785615926655	0.00577304777410088	0.00644520993187188
0.00552977993580178	0.00569403458152804	0.00525247776452363	0.00616068311027708	0.0052523029376416	0.00598945287729083	0.00663822204482876	0.00555079858587374	0.00555916998566865	0.00507491553692473	0.00544713462723086	0.00652836276664654
0.00580412901915497	0.00603357206758003	0.00559973804145437	0.0063913150007301	0.00560667861899466	0.00626864380318739	0.00677533111332798	0.00582932983254643	0.00600673648988611	0.00532292810213674	0.00573422018384445	0.00656254960882696
0.00588309160455336	0.00644162729100031	0.00582939296330003	0.00680529307731168	0.00610165083286703	0.00642303352640412	0.00676653126278389	0.00653111051670971	0.00637699186100478	0.00565877665060043	0.00592076433209232	0.00659318477487805
0.00629628226090847	0.00659779633221879	0.00616345111837901	0.00692909612895559	0.00639507868864598	0.00653372675899798	0.00701809407428045	0.00663726427516267	0.00661577030104205	0.00563647865911702	0.00604658922598629	0.00668118149065134
0.00648261922440425	0.00700220682403416	0.00636255859973317	0.00723139445374334	0.00663445059149578	0.00681822262014637	0.00715165647612167	0.00702290002192305	0.0069478267925083	0.00602239306830334	0.00642328967089913	0.00688678571283629
0.00669651286376729	0.00706840756222888	0.00663682553576773	0.00734015802691181	0.00683905190246558	0.00714619333610592	0.00741589181190422	0.00718257905907594	0.00701964303452356	0.00609724190486627	0.00666286167668253	0.0068195170906495
0.00683685774275993	0.00703512322583912	0.006847532518295	0.00726750940562086	0.00696034540647728	0.00733530422711543	0.00751327519570629	0.0069608699858398	0.00708548659544075	0.00641731783246375	0.00680123978193256	0.00672901436195807
0.00696242994716149	0.00678764085337137	0.00689073787272941	0.00729727092856318	0.00679938490176826	0.0074645903470601	0.00752234188459913	0.00688883712266656	0.0066915679483829	0.00666536371079935	0.0070587596719006	0.00693244971371015
0.00687600154493125	0.00686366983512145	0.00665656797320302	0.00726613993419772	0.00660219008473779	0.00748277961882577	0.00759758482293648	0.00681850468124863	0.00679886863769388	0.00656790799377935	0.00708956127735551	0.00714310529976028
0.00692540271185835	0.00662859563051221	0.00668651857077576	0.00711182904945937	0.00652960012530035	0.00762322142541451	0.0076348387802871	0.0067729731360331	0.0065447963902649	0.00646790617454609	0.00712132887819397	0.00698807201822693
0.00699151316306129	0.00709244904464265	0.00681856163423583	0.00747885274422694	0.00678267869413415	0.0076987882178059	0.0076248404702595	0.00700937788851608	0.00690811010209552	0.00657594743053187	0.00721462267440312	0.00687995587833078
0.00710742041585872	0.00718999623214949	0.00677140185413846	0.00747292078038567	0.00683993619479974	0.00768398981709467	0.00799226406631539	0.00701836450797297	0.00712767598778589	0.00643928864798275	0.0069950704623401	0.00708791516358629
0.00704328476310388	0.00726572996010491	0.00678134044938684	0.00766622133140474	0.00698928784701139	0.00737025244805438	0.00807685590026022	0.00721536889610311	0.00720899607125587	0.00628778338584899	0.00679616826348671	0.00713463349827667
0.00724313161469115	0.00706734886089222	0.00692280815981069	0.0076408439017812	0.00690398266498527	0.00752024331568723	0.00805450396146911	0.00727241368666833	0.00695878816921736	0.00655763234859819	0.00706643372884933	0.00709092052891357
0.0072572024255174	0.00661188102786314	0.00671209676556145	0.00747012523725001	0.00661589361169622	0.00746180056821471	0.00797543600065164	0.0067801255423819	0.0066136725356027	0.00637909568523813	0.00678974473602431	0.00731000635520154
0.0070259909284828	0.00684546223636566	0.00668936315065759	0.00733218767938112	0.00651986136418672	0.0075501362547356	0.00771716439423936	0.00684742185923685	0.00672372591946905	0.00648067609508383	0.00705039816883676	0.00728586196554551
0.00710933990924307	0.00689725877380798	0.0068139151024155	0.00735049093971663	0.00661526332546755	0.00772207514973949	0.00756372791998208	0.00689446352023847	0.00673657362119755	0.0065563445644189	0.00715939673013756	0.00716557046667147
0.00695605996995254	0.00754678597751278	0.00671119221807027	0.00767272998371797	0.00704622227579541	0.00750498148607401	0.00760773393309563	0.00750411691148334	0.00738837028929907	0.00635460754575766	0.00684874191737725	0.00727351388207337
0.00729612836651323	0.00738293168918612	0.00711877905250218	0.00773437031089262	0.00708165493494917	0.00787025750704696	0.00804800100000196	0.0075000790784392	0.00717650216958085	0.00662407519571171	0.00731675067091943	0.00736152357964741
0.00734177777110948	0.00767546377790946	0.00697880857459063	0.00779160838370791	0.00718718683124742	0.00762344310838817	0.00818236962510805	0.00754338675119902	0.00754620426343716	0.00662483316688445	0.00707280445455367	0.00776914945359332
0.00760842397167231	0.00787496099120919	0.00728711617448337	0.00806131646551793	0.00744114900429508	0.00794599516882682	0.0084120970927684	0.00779831747466214	0.00765407199552141	0.00690097604408793	0.00728772164969117	0.00803656165711691
0.00790445283232792	0.00781007637490381	0.00768991934071056	0.00808899742004359	0.00758362857007078	0.00843416096416681	0.00871604974074696	0.00779324219745156	0.00753889864201692	0.00739561104086506	0.0078161650946416	0.00780841275429035
0.00792962535662104	0.00771283074847011	0.00763532792590142	0.00794525008252169	0.00737418418692509	0.00860339369962367	0.00868918363014839	0.00767194390566049	0.00751841376045752	0.00745102775392907	0.00792528692395385	0.00793905571228371
0.00799213620506882	0.00783064683462914	0.00753053494685178	0.00804209320844346	0.0074655923244412	0.00853685271238508	0.00870254586980021	0.00785577061756246	0.00768727158827955	0.00738008535744017	0.00791093629824226	0.00786531604758431
0.00778055690712421	0.0075584441536628	0.00753122478426241	0.00812567164862947	0.00738664338066883	0.00838322695750911	0.00875847716652667	0.00772125171809931	0.00740991389902569	0.00730031626842893	0.00778845044525868	0.00782287614255344
0.00761141678450999	0.00764700886453786	0.0072882354881619	0.00831229072685271	0.00714708441338523	0.0082891904826517	0.00863747099926251	0.00764228690098383	0.00745638514113782	0.00711686579709065	0.0075667076479404	0.00808520168083879
0.00794101740638506	0.00800937757784739	0.00748366918655717	0.00853807753792057	0.00765741739284741	0.00846100815838475	0.00870833169190402	0.00819267844501861	0.00769353373417543	0.00709325547167431	0.00765266646741928	0.00813728181426485
0.00820129346995351	0.00784914232138655	0.00787226105056952	0.00853682807752903	0.00771447185692849	0.00871736992208891	0.00888128643793267	0.00799175660485831	0.00755056004247058	0.00743485986244353	0.00796543944452884	0.00825406043947248
0.00826402005641223	0.00766545176048552	0.00775839704590675	0.00831113722907256	0.00746924081630678	0.00878561202570214	0.00885602077505214	0.00770869262280283	0.00756362666608092	0.00766274200733161	0.00808851880307625	0.00822261638156102
0.00766835580024606	0.00750799351443772	0.00726752796712004	0.00801042407083291	0.00735999860120852	0.00824280828163944	0.00884586620678114	0.00746484215830272	0.00754518473446029	0.00740960083312717	0.00761682123132715	0.0079356463786849
0.00758323705913755	0.00779813175907984	0.0072752140594452	0.00817780900350277	0.00738326138818223	0.00851802283928073	0.00862424240197479	0.00767813699837789	0.00782383302616692	0.00716886626120121	0.00774765962856183	0.00781423847820311
0.00797028431275162	0.00773511559932282	0.00758863522302842	0.00830340564473146	0.00748993465975708	0.0086429170941039	0.00876365220356997	0.00769633553403605	0.00766802915247464	0.00710933062529123	0.00785351984614905	0.00822827963906326
0.00764449834719273	0.00739555763718478	0.00735688251718707	0.00821049177602923	0.00727260823476782	0.00828666352500997	0.00891579666401161	0.00742903007439445	0.00732815072578768	0.00730590270910015	0.00762972063339181	0.00839608896787932
0.00773563231112232	0.00753231298276138	0.00746149702672515	0.00832653809759856	0.00737291259678372	0.00803955316294416	0.00920785956414297	0.00745372499000124	0.00744299187512541	0.00713976224270623	0.00748553769960176	0.00855956328411809
0.00787987913917499	0.0080825425061054	0.00754657719773899	0.00869632895485028	0.0077787893390691	0.00837786562434327	0.00926946649237819	0.00808947985174776	0.00798890109872967	0.00721089736502604	0.00766097519838739	0.00847514011172386
0.008204794296291	0.008236554538486	0.00781182959413227	0.00884760817374732	0.00792491962599956	0.00859445510100892	0.00931732466630184	0.00836800543927724	0.00803838222587853	0.00743817575019048	0.00780338655200297	0.0083450214661525
0.00859859985161894	0.00841741568122754	0.00807753002049894	0.00908984151270555	0.00795071852003085	0.00881318812914094	0.00965517825513451	0.00863559594269261	0.00802930984077362	0.00750658300856616	0.00809524738516735	0.0085309083201758
0.00868815492065259	0.00809603206918668	0.00833368903401879	0.00889261645519416	0.00813180380590077	0.00921881060002226	0.00971941179338678	0.00837780633692277	0.00809563916913647	0.00798084722001412	0.00857995208059968	0.00857738178706359
0.00846767942265853	0.00798760853963423	0.008296890610604	0.0088016156456397	0.00808862851180299	0.00916558199012752	0.00952722155529257	0.00818973489775932	0.00806090673862178	0.00797009609827226	0.00846654140999926	0.00851533268336617
0.00813133238376002	0.00789680326849868	0.00803467883429032	0.008917460530341	0.00805807437491586	0.00880823894515748	0.00958207914388181	0.00829678647447775	0.00790886917920017	0.00769049216516223	0.00801205635990788	0.00913946448090583
0.00819981133899315	0.00834413507609938	0.0080406522317956	0.00914418489965709	0.00808407349643752	0.0085132143697629	0.00967223176477107	0.00850903612555467	0.00825774958720262	0.00780965204664681	0.00794770033476442	0.00914011142152683
0.00843041479478732	0.00799021637178297	0.00813396866624206	0.0089167724476833	0.00793981074997548	0.00891179029830818	0.00971002234705915	0.0080942514700429	0.00790389438317386	0.00782183371521228	0.00835545458429	0.0090838728422855
0.00846967362080833	0.00815244733091227	0.00803633584444176	0.00901741704331952	0.00777154589464831	0.00877919070968084	0.00968563969586497	0.00819323462235503	0.00800190123799902	0.00752453574095054	0.00819894070532178	0.00889240145986293
0.00899060182223777	0.00873613714250455	0.00856462312152337	0.00904426104075217	0.00856543978850021	0.00930474723904301	0.00987030958273914	0.00882118155747745	0.00871377149910263	0.00779040688411079	0.00860843249390095	0.00847415013525934
0.0092405687328933	0.00886033339181005	0.0088129786029813	0.00885307323951709	0.00859830412618416	0.00989354318486265	0.00982628256576452	0.00889072084058164	0.00879502868344501	0.00819767329699131	0.00919941830732958	0.00831774413711895
0.00897647380812311	0.0085667304147119	0.00849158265528329	0.0087428047332928	0.00852991754124828	0.00977822351588226	0.00969645315048208	0.00867527184812125	0.00859367155622472	0.00802781785147732	0.00890945020357842	0.00860567003225121
0.00897853431946237	0.00849256162972281	0.00849735133742393	0.00893850467653835	0.00860297430605223	0.00971585082634254	0.00970501344514435	0.00883632312167717	0.00849294035359071	0.00808624447756696	0.00875586215188487	0.0085496557785187
0.0093268916800096	0.0090887627635619	0.00899536726499799	0.00918309662336381	0.00886744215260378	0.0100698979466834	0.00978142038188707	0.00924734727751568	0.00901382042401738	0.00828935015539954	0.00915182865118166	0.00839328082660103
0.00922596937332481	0.0090489159541994	0.00896779456058867	0.00922765977329839	0.00894060323271008	0.009948339048532	0.0099119769296921	0.00920687971382017	0.0090869386363594	0.00821194012907032	0.00911309693419357	0.00875326176085225
0.00912913992398546	0.00884614634863831	0.0089005723276036	0.0091133058390934	0.00865773735640763	0.0100078162449942	0.00994014943623528	0.00892263684472559	0.00882717646105022	0.00835610359115401	0.0090720133695146	0.00892970291323549
0.009100208246797	0.00896282380295415	0.00860709556389688	0.00939171683538085	0.00858251203388313	0.00998022011522608	0.0099397546258994	0.00901394662152901	0.00886472771798148	0.00823459912907365	0.00916054044109094	0.00900392372889972
0.00935950224047474	0.00901451094910787	0.00891999843080841	0.0094145609325697	0.00893037496417147	0.0100128767804007	0.0101633307003635	0.00925372965274853	0.00887852365354354	0.00832889091678458	0.0091205602555954	0.00875442790577133
0.0094543928172328	0.00835168040814097	0.00903012220491872	0.00904635836209912	0.00857540482098556	0.0104545703900082	0.00995704503674174	0.00850939873021787	0.00831681005985301	0.00876905201611492	0.0096571335948657	0.00865328063055415
0.00929639437699254	0.0082988563687541	0.0086915563044654	0.00904003461789558	0.00829554185414055	0.0101986274623377	0.0101436992788725	0.00830625688633284	0.00828329639857359	0.00856783961549293	0.00919285830531947	0.00878176672318758
0.00914125757032152	0.0084148240519384	0.00865734082275302	0.00913376192996405	0.00833494153289015	0.00988441920964114	0.0100726540675226	0.00845560284061657	0.0083089294088565	0.00861816496057221	0.0091767069870284	0.00907544008605369
0.00916181722426328	0.00884586041026177	0.00854428140205767	0.00950174342474696	0.00853825112588638	0.00970607507167635	0.0101662363297334	0.00913343193508064	0.00859356267892993	0.00822356703383258	0.00881521955329656	0.00924666305643309
0.00920558449012772	0.00853945995904169	0.00870867738412381	0.00953088916272548	0.00857101393644432	0.00954513238391363	0.0104215682591315	0.00887714871946194	0.00840631522615486	0.00836580363717386	0.00880803082769588	0.0093968752779446
0.00903161625953077	0.00843760304215532	0.00834039500276711	0.00957662411340398	0.00818746823499985	0.00948873334012503	0.0104196179754711	0.00836571479412887	0.00828535008721947	0.00817279087021622	0.00869070007566545	0.00958251342418963
0.00906794335400853	0.00880379867472276	0.00843517441461198	0.00955452486426466	0.00834939267414855	0.00956327903894877	0.0104014211208136	0.00864935024400878	0.008701050194172	0.00816325346874659	0.00882652970666785	0.00948564626496169
0.0091035201820318	0.00916645504355915	0.00859245104175255	0.0095427776749861	0.00868086750169772	0.00981530411452219	0.0103440008495786	0.00891666391765709	0.00908679875600853	0.00820472668065324	0.0088538441568762	0.00954077179830408
0.00940048950204111	0.00926203666462792	0.00907569143166204	0.00988632529834185	0.00901574329480624	0.00990699397430776	0.010605763724316	0.00913237049175254	0.00919811638482833	0.00851867866190686	0.0090161691068026	0.00954486196119965
0.00999400575660338	0.00930316860650304	0.00939270318660811	0.0100782312777296	0.00953779317575171	0.0104423274334664	0.0107599230236569	0.00974705798436033	0.00927253883758872	0.00878055401931226	0.00963943208105035	0.00953243737180787
0.0103732369380579	0.00914987585921691	0.00977133667383935	0.00989284521239804	0.00928868870308932	0.0106107237207518	0.0110053505767621	0.00922329202216178	0.00886350498126085	0.00899209065143505	0.00983615750738598	0.00959769157611383
0.0100889535717089	0.00863197972639891	0.00926058708828152	0.00967691345766643	0.00884557494932198	0.0108047781263502	0.0110791607147122	0.00884444138579409	0.00866656987286418	0.0090304794093637	0.00995320032344448	0.00956252402957061
0.0097841967844739	0.00858810599218653	0.00921043070770691	0.00953324718554633	0.00866116252343341	0.0102841226076703	0.0111195292915348	0.00880855616656951	0.00859843989886286	0.00896141164875262	0.0095604113581706	0.00992371138681175
0.00966803398630043	0.00898885568285032	0.00865781577812436	0.009758116657632	0.00857928616048271	0.0101335710431546	0.010984420294432	0.00911163616006828	0.00867341955293994	0.00858778299239377	0.0093214690248697	0.0099649552040826
0.00969499409543585	0.00931826031975756	0.00887679581896989	0.0100048821799692	0.00922845246704432	0.00962466695142022	0.01104753313196	0.00950361138421145	0.00910889686567413	0.00812670827378902	0.00876449292668774	0.00978167978247587
0.0101041871715491	0.00946441748119197	0.00938494093711246	0.0103835869692129	0.0093692389212374	0.0100669772963203	0.0113271996557052	0.00967431989794681	0.00932695207418369	0.00882103535045907	0.00950007461477799	0.00950756014480822
0.0104076998911395	0.00952471993808657	0.00952575043211296	0.010136992431639	0.00940498778207477	0.0105010101717259	0.011493214522814	0.00968345118128574	0.0093167841592631	0.00889402711846227	0.00982171397792272	0.00949851658281081
0.00973257244980859	0.00885032387174258	0.00892286657608061	0.00983179031009289	0.00885464801945979	0.0102662972470722	0.0115262215224101	0.00895869341096637	0.00874727153932243	0.00872668095831293	0.00927003466515347	0.00964660664714709
0.00950768499436088	0.00912808722294851	0.00891374498742765	0.010008719774736	0.00896993344978834	0.00999209792748862	0.0113779335725209	0.00928328935527901	0.00888386386623637	0.00869590770452002	0.00911993357892503	0.00966341659295787
0.00964200043783965	0.00970015644111052	0.00900537105438432	0.0102625457318342	0.00929489410273006	0.010310954985756	0.0113387195829738	0.00988077108160967	0.00952425483413826	0.00881087480716149	0.009466644232276	0.00973835320921366
0.00999912117114072	0.00984575237349391	0.00923666731175763	0.0102241276393913	0.00927380859235702	0.0105219708166783	0.0114503528581122	0.0094951529511411	0.00962307609717628	0.00888386009656084	0.00957645635670491	0.00955279529627994
0.0100253478976385	0.0101900857578066	0.00928020205345854	0.0103091519855272	0.00955916530718525	0.0104922314882393	0.0112512789454268	0.0100547419172506	0.0100732845997271	0.00887191882480714	0.00953160600034536	0.009378513665117
0.0105706712751108	0.0100270340241242	0.00992789412071608	0.0103678205895042	0.00975842933433482	0.0108586234521882	0.0114001666408988	0.00986914470634856	0.0100155244925187	0.00948558250578626	0.0101041688762474	0.0094825489093683
0.0105355685211631	0.0098839536646701	0.0101283400019211	0.0102546208668955	0.00981106150655402	0.0110712017490347	0.0112882498942638	0.00970697868952986	0.00991268282094132	0.00989420256991129	0.0104425898461252	0.00969581525192962
0.0102917712968038	0.0101403430727141	0.00986064026538196	0.0102929303431251	0.00984021387402821	0.0107035527681325	0.0113354439701945	0.00996811097653734	0.0101654856711062	0.00965399167267	0.010027764251867	0.00962438533476264
0.00980750332692583	0.00979387454600293	0.00927435371501997	0.0100843244269655	0.00939739592184181	0.0101597575106408	0.0112078026845509	0.00969138566061307	0.00983435883249788	0.00956925179878262	0.00952699290625792	0.00958882116679739
0.00976920812571065	0.00979448701525432	0.00930521895786938	0.0100142454821321	0.00942030387596658	0.0104029705321808	0.0111164391117859	0.00963404104252758	0.00985361845753594	0.00946075260902809	0.00961772560537986	0.00932920676312089
0.00966285632286001	0.00994935954725479	0.00941616719433758	0.0101610764466835	0.00983556311102611	0.00999661914213815	0.0108690688481323	0.0098739591236757	0.0101401290768792	0.00949146208857933	0.00958057875862947	0.00951147845453893
0.0099727760300636	0.00998467856188746	0.00972091607677462	0.010307151557729	0.00988932292344541	0.0100919393222688	0.0110299855022896	0.00993087627708912	0.0100085294811662	0.0098420906604229	0.009733682393506	0.00965102023265079
0.0104167082950532	0.00996682500103924	0.0100046719354636	0.0103580772042017	0.00986853712894994	0.0106261975842927	0.0113826331366245	0.00982305475896033	0.00991501339174123	0.00969587484632737	0.0101959202954928	0.00963480088340542
0.0103074613752895	0.00995696671786536	0.00996512864550403	0.010260495111081	0.00974857161746629	0.0107624733741767	0.0112050964308366	0.00995426051062553	0.00988606124465934	0.0097696559196154	0.0103063815113065	0.00972663739427643
0.0105288720922837	0.00986752578646739	0.0100568349388347	0.0103346038699113	0.00986918839035947	0.0107045846336815	0.0111585441485161	0.00984456261515655	0.0098735440621548	0.00971467624983519	0.010157751488806	0.0100555150751816
0.0107304301678405	0.0100103644080162	0.010317010566848	0.0105444698833536	0.00991415544584242	0.0108962683483729	0.0113556759034074	0.0100878145511589	0.0100427580920294	0.0100668525877596	0.0104650228712824	0.00997124189126694
0.0103489137288177	0.00987776842881161	0.0101440532102527	0.0105578971602532	0.00994991976874892	0.0108457480003138	0.0114186731198205	0.0099107330116944	0.00989910542961868	0.0100005547982656	0.0102903055864212	0.00999733180309983
0.0101810620124824	0.00995575148360617	0.00982180160504257	0.0106898325064492	0.0096350023502644	0.0104377494321346	0.0113117850062949	0.00980962498947051	0.00990549091840185	0.00973130368581109	0.00979354012499872	0.00994433910598265
0.0103016875879043	0.0102175462426708	0.00980502069863098	0.0108044373391014	0.00979062744948245	0.0102102275043394	0.0114430550467117	0.00992756255060095	0.0101738500360574	0.00976992604804396	0.00971839668809912	0.00996374900962899
0.0107442916599943	0.00996596539788955	0.00994530335699922	0.010606102003641	0.00989118563312754	0.0104755561055816	0.01151567511178	0.00977802876330134	0.00999737887190778	0.00969318351491207	0.0100268445398638	0.0100964860906022
0.0106124713785297	0.00984444106241071	0.0101121206757348	0.0104370898543106	0.00980508887952486	0.0110419311218773	0.0114740531144978	0.00975032415037383	0.00995083222680469	0.0101143188898951	0.010427654357379	0.0100912154861385
0.0104910245799443	0.00992839218891309	0.00991904682057398	0.0106039986835983	0.00993761210901877	0.0107344290141312	0.011644659315796	0.00994555370859387	0.0101483321925804	0.010048389457223	0.0103096500930795	0.0101206326911645
0.010580632039266	0.0104682776386065	0.0100337770589904	0.0107192210200776	0.0102882613908638	0.0106161164516973	0.0115783567884253	0.0103030794119356	0.0105197367296789	0.00992462984631637	0.0102371222603817	0.0103036176834156
0.0103605538434591	0.00997001251158041	0.00993361343872825	0.0104890477991391	0.0101245792585086	0.0105407682931019	0.0116102602857166	0.0100301119828213	0.0100976544036393	0.010148711355948	0.0100046392928093	0.0100974289990161
0.0103437100565638	0.00971235781356019	0.00971741162821093	0.0106847742350003	0.00976937085829884	0.0105573123437226	0.0118007099187844	0.00961253618523982	0.0097514112298681	0.00993257246895821	0.0100100251193684	0.0100735385901455
0.0105959225854098	0.0103510212974097	0.00967567040496664	0.0109381626652324	0.0101955484049524	0.0105404370639961	0.0120800972573692	0.0102554082046491	0.0103866837911192	0.0095607587427742	0.00995824312994096	0.0102847115712067
0.010858001338832	0.0103502613775189	0.0101346175195895	0.0109697644157192	0.0104243227616793	0.0109942072396607	0.0124502537899454	0.0103964981137949	0.0104473079269341	0.00990868661001135	0.0102095222307889	0.010179935743727
0.0107424636383677	0.0101870616617946	0.0103861637927799	0.0107688613904583	0.0101967985294733	0.011358816486516	0.0123540707098696	0.0100826860398132	0.0102818480843398	0.0102824399521689	0.0106239831488027	0.0104298172890058
0.0108971515304333	0.0106436869667759	0.0102298039407298	0.0112266334664165	0.0104022485505229	0.0111374238245204	0.0122252933809096	0.0106110359252621	0.0106350276368347	0.0101484556895989	0.0104056692685982	0.0103060275042452
0.0111358448160488	0.0109735228541571	0.010482334813115	0.0115252467101281	0.0106586360412526	0.0110320065392156	0.0121959235225028	0.0106767308997825	0.0108865437491008	0.0099025107455722	0.0102601668544586	0.0103266976298439
0.0109555207764476	0.0108931825125684	0.010209858386732	0.0114275052870408	0.0104573908771789	0.0112546036341516	0.0123702564184685	0.0105994060244401	0.0109986965122625	0.0098096419437407	0.0104074765602876	0.0106783718243009
0.010690732096894	0.0107392183010613	0.0101362632892103	0.0115182394040232	0.0106780260081111	0.0110368836497757	0.0124623318304993	0.0106800320145488	0.0110101758711979	0.00996777132558325	0.0101681188645627	0.0105345546697274
0.0109721573731932	0.0110909353893253	0.0104565506075718	0.0115133937128061	0.0107557944215995	0.0114467167681987	0.0124554408578593	0.011084441264202	0.0112436133988401	0.0102864107248889	0.0108287545327456	0.0105128997288151
0.0112501669890225	0.0104988906317739	0.0108160416675764	0.0109133476691571	0.0105905706476051	0.0114937992557658	0.0122232549546927	0.0105818487630715	0.0107337316845917	0.010474244487563	0.0109343876147671	0.0103182742387312
0.0110926662091497	0.0103491040407097	0.0106654820673861	0.0107052931128957	0.010437831854465	0.0114545014522784	0.0120066259633399	0.0101785751701847	0.0104250190197723	0.0104151520009547	0.0108744407764237	0.0105906515243856
0.0111411254138899	0.0100575015738845	0.010479882561068	0.0109821206080723	0.0101726564519428	0.011467163506474	0.0121359188348509	0.0101466378595276	0.0100843236733335	0.0104853914103849	0.0109157536381021	0.0106364002299918
0.0111857286556816	0.0105828095639453	0.010654071410305	0.0112821431490707	0.0104302621688856	0.0116327450499004	0.0123397035423705	0.0103934810748068	0.0105933052328626	0.0105607672599109	0.0110490351866211	0.0105768202570094
0.0109673698945398	0.0105822642998678	0.0104187451057302	0.0111580165185925	0.0102467851176008	0.0115839351819205	0.0121929696650156	0.0105094155087651	0.0104531203001944	0.0105479872186122	0.010794106667402	0.0104284660617189
0.0105226098268319	0.0106605802990859	0.00983822076950721	0.0113483072670583	0.0102853884103922	0.0110762509820728	0.0120855115204544	0.0104630545591876	0.0106854336360988	0.00981242999733994	0.0102525063775825	0.0105492333717651
0.0108851746737705	0.0108795090629881	0.00998376233561058	0.0115212761746144	0.0104701281095672	0.0108195440863555	0.0124859603717705	0.0109164337433598	0.0109273488186622	0.00997559583635341	0.0103109171135373	0.0104549975460765
0.010891225867497	0.0109489308331075	0.0104034132028124	0.0114698501178957	0.0104836252925545	0.0111243290954923	0.0125152998050898	0.0108056674139305	0.0109706565684116	0.0101488122043614	0.0105538681085683	0.0101409629393322
0.0109624519092029	0.0107124410610067	0.0103681695444089	0.011182958328324	0.0105341584816609	0.0111988784836991	0.0125131643664599	0.0107279470677706	0.0107071638210642	0.0102320285391103	0.0105689487244591	0.00996504596702645
0.0107347755866785	0.010721132433706	0.00999734581583961	0.0110605769999261	0.01014239464776	0.0111423814407654	0.0120298510734299	0.0104273620328138	0.0106122788137283	0.00989145128020826	0.0104297770536395	0.00988248207254112
0.0104408572451292	0.0108117887824743	0.0098942945573163	0.0108329702035529	0.01041889526778	0.0107134607535765	0.0120785031846346	0.0105728160501008	0.0108893269240257	0.0097317661854917	0.0100223573476264	0.0101436746169819
0.0102555964368388	0.0105264801227754	0.0098254184958388	0.010861923523002	0.0101357214586919	0.0103139472589487	0.01180367571856	0.0103703278845792	0.0106407291427287	0.00980253118500494	0.00982572104296039	0.0101823584359716
0.0103804185992155	0.0104233508349202	0.00993149602248401	0.0110067147899393	0.0101930573886332	0.0102875511453252	0.0117964841659154	0.0104241987091125	0.01047042836282	0.00970873938436842	0.00985895665532318	0.0102075239121389
0.00999321663982768	0.0099275548153049	0.00933933378801818	0.0105534213146088	0.00961091582175277	0.0104454231462055	0.0118904713846783	0.0099099900620246	0.0100252268208279	0.009754622419344	0.0099910849713133	0.0102023440734221
0.0103714511070895	0.0102456027911619	0.00966478609332808	0.0108994274824563	0.0100165316285144	0.0104554584596247	0.0120544061982784	0.0102055962212556	0.0104455083956566	0.00957502474378969	0.00996528473721545	0.0103162960712942
0.010521495282461	0.0103544400485983	0.01000162373455	0.0108833452869776	0.0102271679579376	0.0106825285786412	0.0119479181197794	0.0100984654584318	0.0105503994525361	0.0100288564337843	0.0100907861647932	0.0103055366960794
0.0106248102423628	0.0102453975554125	0.01003394899798	0.0108768649642536	0.0100953035307282	0.0106703772528941	0.0119748568926429	0.0102506106177636	0.0102636613665387	0.01009655133992	0.0100779792301045	0.0104790187218493
0.01085742204857	0.0101389229647595	0.0101578831297889	0.010754023956813	0.00996006100021323	0.0108716601825146	0.011999639501396	0.00996607761638065	0.0101388725315967	0.0100588701856912	0.0103572475005018	0.0103216094515534
0.010591144739297	0.0104631067243136	0.00999389371761283	0.0107903820445044	0.00999000358223623	0.0110804863204499	0.0118032884542051	0.0102880178406842	0.0104490145147905	0.00973868166595675	0.010411037909445	0.0104370736068719
0.0106269676366017	0.0106423048486257	0.0100146510477701	0.0110151466456391	0.0101977729227058	0.0109896749059168	0.0118288528535526	0.0104563550283639	0.0106278222781499	0.00972914270158513	0.0102251115516933	0.0104817561462768
0.0105920948854185	0.0105341598165361	0.0101635113122688	0.0107072923928723	0.0102454198313287	0.0108935310273215	0.0118765785303008	0.0103054832554201	0.0106297316708584	0.00973446897008708	0.0102249290813434	0.0102940797370005
0.010533113577112	0.0101596496232799	0.010097482228045	0.0105154145477312	0.0101074574432873	0.0107147369993285	0.0117312621731128	0.00993610931203089	0.0102309733770392	0.00976161510718019	0.010272229151162	0.0100355570903355
0.0104360715148727	0.0100905385676625	0.0100082467279998	0.0106845196444688	0.0099584539749008	0.0106728048315954	0.0116002060394542	0.0100272384429307	0.0101628480978048	0.00949065832382226	0.0101285948542201	0.0102102592304841
0.010667451443724	0.0100592008989754	0.0101301001414714	0.0107507478531492	0.0100057634854272	0.0106321640447834	0.0116923776024369	0.0100016380783878	0.0100479108009732	0.0093644374817449	0.0100267207673227	0.0103780722871952
0.0105164713957494	0.0100156681747421	0.00976566360060352	0.0106783875485823	0.00979875953732214	0.0106006555848668	0.0119554475564149	0.00974251604068753	0.00998392448431105	0.00913820228029154	0.00982286670660613	0.0102563721828509
0.00995118582069214	0.0102496143562232	0.00943332305869249	0.0107812506653916	0.00987601333506121	0.0103241574400091	0.0117343080497378	0.0100004746124086	0.0103639501057685	0.00917557248101307	0.00944053744345319	0.0103071839154977
0.00990228850180075	0.0100171520148769	0.00930918480497358	0.0108520939824549	0.00977724836442137	0.00991207645011028	0.0116659705947109	0.0100393094878886	0.00995832028584249	0.00884134012201609	0.00917626380576006	0.010180496044016
0.0100340607721962	0.00947783092655967	0.00927868737204633	0.010470390169235	0.00952211438573549	0.0098504294682518	0.0118267227115766	0.00969977895090986	0.00966783918084447	0.00866723329480974	0.0091581143205871	0.00991328163245649
0.00955089613020616	0.00885882879721999	0.00900054039616312	0.00965153123645184	0.00891375078755128	0.00981286329975185	0.0112126698883534	0.00881682822708019	0.0090077064678946	0.00879839043569176	0.00919717718576568	0.00990493594304604
0.00892454377435469	0.00868127507265304	0.00851570361121317	0.00942918794300558	0.00860422929941474	0.00941242523251196	0.0106284488573381	0.00848361907488566	0.00895426465190089	0.00872305523012865	0.00886328677429913	0.00967078739303765
0.00877500581166688	0.00902241048437097	0.00835976626661117	0.00955107350696588	0.00874157787853584	0.00916284980631857	0.0103429668287823	0.00874520298453528	0.0092825862979762	0.00853318533331583	0.00853858835516271	0.00989612269248443
0.0090048210395225	0.00917522565799721	0.0086355576005402	0.00969372746607566	0.00891756580391905	0.00927068667972974	0.0104791707013109	0.00907349776790535	0.00935226552229873	0.00857226961926425	0.00876229917637843	0.00977431391479279
0.00913289183955167	0.00911056078158672	0.0085874308612791	0.00945187330094943	0.00892209961317733	0.00929336479199161	0.0107301007653932	0.00900737802424425	0.00915613013311811	0.00859321152243197	0.00887623688959286	0.00980218592269559
0.00908234661479755	0.00941488437492921	0.00850644333416068	0.00960978079625521	0.00891023352490972	0.0092335985834815	0.0105612898728791	0.009171543087322	0.00948472116190862	0.00855856720002962	0.00868372403629228	0.0100052784323488
0.0093230878311199	0.00927108881038202	0.008982039111437	0.00969572857420164	0.00913969284704932	0.00935910805658247	0.0105080014827131	0.00906732781942908	0.00935869239919853	0.00881893433454144	0.00888500517550373	0.0102677293610846
0.0091953405272037	0.00904525051478765	0.00878250690926975	0.00949881783785093	0.0089474911196122	0.00934862004250451	0.0104517328938366	0.00891238146781563	0.00909435929379761	0.0086925938576553	0.00878208047199155	0.0103745145160382
0.00852697073428375	0.0089599139074405	0.00830554111472674	0.00937599430971694	0.00847507280019398	0.00899880060037966	0.00961028727234068	0.00850590099269549	0.00907684906770621	0.00843290444093862	0.00846858335526849	0.0101742293118503
0.00836483650116982	0.00922714598847303	0.00811907911463193	0.00974230658339798	0.00855823083773365	0.00828610851152984	0.00966753971153928	0.00891192022564757	0.00935159502715539	0.00819548299344208	0.00800550238065692	0.0102641763143158
0.00886337307045516	0.00904365640303452	0.00847771740647843	0.00961684174453422	0.00881479898667018	0.00871111276346706	0.010287021929973	0.00888302676056568	0.0092181700076319	0.00841381690403217	0.00840658406883417	0.0101174233685897
0.0088186023553901	0.00908765368361396	0.00860380646570181	0.00939953506164208	0.00881583991025291	0.00901386623218267	0.0103598694588785	0.00880133550762539	0.00927660408728029	0.00846435086727043	0.00852726998317105	0.0100090885480752
0.00831988722073293	0.00885970961704705	0.00801198324832146	0.00943458256076581	0.00852402668501634	0.00866106819572796	0.0101854125260789	0.0085894589307977	0.00909442753987256	0.00801183106916389	0.00795496698530341	0.00995605024333769
0.00860544939728109	0.00927013654488617	0.00843034444262641	0.009722373241998	0.00876542297891032	0.00841089508833422	0.0101541035765889	0.00913444190513145	0.00924129251739517	0.00813380963181345	0.00799729418443786	0.00983044857597507
0.00903319137697067	0.00946872047569513	0.00865727140508001	0.00994316561160194	0.00914246124064905	0.00876925920162155	0.0103188111945476	0.00956796170483412	0.00946818677253002	0.00811541619827054	0.00838299555108711	0.0097659352739889
0.00920813135443262	0.00882577301713525	0.00871604259403112	0.00948061327329584	0.00875333903831545	0.00933446641118959	0.0100609089236977	0.00901839164926727	0.00888045847297203	0.00811531107393247	0.00868783690237475	0.00962408619051509
0.00851621790891129	0.00829906390982542	0.00785309568336964	0.00900741610425142	0.00804036726541348	0.008840458498741	0.0100097094481304	0.00814417822972377	0.00847126961757968	0.00760533672676262	0.0081510543549398	0.00934658774076285
0.00857513195536588	0.00840022365090756	0.00822879761893047	0.00895749034184404	0.00814085775772869	0.00879879505257075	0.00986640104492838	0.00822546058232301	0.00854576355634467	0.00787449647376088	0.00831916665674374	0.00902788621967646
0.00807793496765125	0.00873984155695996	0.00768269677815945	0.00904658668039687	0.00810951694853278	0.00857718754996214	0.00967976840279128	0.00849568056577811	0.0087786030947642	0.0075935833376582	0.00807041493380505	0.00917035602516755
0.00795774599269613	0.00854209535437374	0.00754181702263143	0.00886902866296111	0.00796564908192415	0.00832647072194698	0.00976466085274173	0.00823287425633751	0.00863719925823823	0.00745248280691068	0.00770507562660008	0.00950788163226622
0.00779112354344632	0.00834636135127658	0.00752883485692847	0.00875281424457345	0.00788060330555626	0.00817631806837353	0.00980727228528233	0.0079995269113106	0.00841567322438363	0.00746466793261081	0.00763998195081112	0.00942569097306065
0.00778963022270871	0.00819261744492858	0.00751000572425511	0.0087530423596284	0.00775031067988058	0.00825098249503112	0.00992562608320179	0.00781701496802673	0.00837742078789193	0.00745417137146047	0.00768335331835575	0.00923661465482592
0.00803493664604765	0.00821457443537345	0.0074398039905302	0.00906089999589492	0.00775000329302624	0.008401546772884	0.0100707705898222	0.00809128377845425	0.00820390787716502	0.00737676639584973	0.00770965531680923	0.00941093956607897
0.00834194754534745	0.00805921784086751	0.00756299363617748	0.00888771521582545	0.00774945387405007	0.00859822179574091	0.0101656897996913	0.00794625499066202	0.00822663135278717	0.00736597138264194	0.00788131511293092	0.00968864698633499
0.00812296493274757	0.00823781204867658	0.00738963254396745	0.00913467445557112	0.00781727722558623	0.00840080139277421	0.0100631623676496	0.00809026791143899	0.00841165846247154	0.00728042806270144	0.00760148207928895	0.00975463616253386
0.0081723386663611	0.0087220191128688	0.00757017064907028	0.00947962606172579	0.00826706965819958	0.00801481896554316	0.0101139764003427	0.0087889564929335	0.00875751241464919	0.00731548635300301	0.00744132057177279	0.00945106681193355
0.00841054610508388	0.00851592137789502	0.00783070112119461	0.00915891034927046	0.008194542588029	0.00842011381138696	0.0102495123781621	0.00847173899775034	0.00848932058585662	0.00744432272724463	0.00783230401092995	0.00896533996834839
0.00822834564727971	0.0085002384897647	0.00780390343143306	0.0088153817208794	0.00811094200932532	0.00858497202511043	0.00980293408004504	0.00831886607819299	0.0084728327593672	0.00733793464685344	0.00787683788524059	0.00900096701076521
0.00803958399063011	0.00844027399977933	0.00782847831286121	0.00862886017255317	0.00807796653765779	0.00829994814672189	0.00946939012414717	0.00807796619969932	0.0085338861863769	0.00737792257234364	0.0077511098893921	0.00888556867472561
0.0081089741650381	0.00853006604497296	0.00784668045999428	0.00869994214941603	0.00813711442751663	0.00833677083143315	0.00926069907191194	0.00826796747659418	0.00867381785322803	0.00749439454874726	0.00775939512990663	0.00830284322404595
0.00803443609283535	0.00822922080149689	0.00772791042608973	0.00858522939820113	0.00787295118916871	0.00832470097814415	0.00905305234454453	0.0080423938157886	0.00825508063781369	0.00745383865437613	0.00775100772266647	0.00835633682148959
0.00746853259531275	0.0080661869795339	0.00721630528991261	0.00839528364568899	0.00755879692443117	0.00804239548751202	0.00884671720789863	0.00785890044726095	0.00827366821559407	0.00719167391503007	0.00738522111850226	0.00884682152204688
0.00762392439421901	0.00827291644648787	0.0073232646100257	0.00863321591860109	0.00783924504085507	0.0079685979359005	0.00897380424599254	0.00805117935644329	0.00845305384625134	0.00711809151147013	0.00738510220157852	0.00928040443862914
0.00784464118713681	0.00842151539086667	0.00740657164717524	0.00903755838848823	0.00790092747659268	0.0079273043627802	0.00925018285860204	0.00832063414726065	0.00843493226906671	0.00713479504566504	0.00728370690936508	0.00913461548123918
0.00830502085686816	0.00852196895710145	0.00768258949136757	0.00929228994528456	0.00817504011883501	0.0081628803079509	0.00956319437297384	0.00882830985757698	0.00834053167267028	0.00711857247065554	0.00756401486899254	0.00915414570901314
0.00854013970936838	0.00789508969746548	0.00781018831465446	0.00887727567397043	0.00776114869860721	0.00884681553427273	0.00971719488497758	0.0081716708443731	0.00782620014406851	0.00725381060495975	0.00808698716988693	0.00897967541438482
0.00806020351430767	0.00790187982095349	0.00768369857143359	0.00838272780416107	0.00765989509140472	0.00843462267797664	0.00940546622156414	0.00789696752018491	0.00795899090259065	0.00730650958166431	0.00797152681313938	0.0085355703525443
0.00765731749458707	0.00708086438225811	0.00735858588094841	0.0078581673723354	0.00725405515075479	0.00823263111213613	0.00892072343329399	0.00721814958113387	0.00724650987042668	0.00700993007706833	0.00755908010132444	0.00835697757984066
0.00756408211577682	0.00744294062258006	0.00717922709234402	0.00795144819400435	0.00731313832493445	0.00808901381151221	0.00887694137959106	0.00743222600358536	0.00752891319165958	0.00700241973037488	0.00746843380157594	0.0081703072495311
0.00774590152484789	0.00761570115218582	0.00751392570591776	0.0080621762837509	0.00760407229746919	0.0081019315137965	0.00895535727290367	0.00781327408290172	0.00767950319209454	0.00721407261428191	0.00758075444843539	0.00784498791097521
0.00789601442290745	0.00717165500445986	0.00757080206314678	0.00773788220000052	0.00717019273701722	0.0083100756071508	0.00885486507417981	0.00714825965443504	0.0073113321204472	0.0073427141422305	0.00790331255883896	0.00797528211191932
0.0073723818332627	0.00729181421945183	0.00708910603495995	0.00779165657642478	0.00709879796661714	0.00791600711191286	0.00856662826026683	0.00720492325795715	0.00735803952956212	0.00713484141044506	0.00741816380036289	0.00810479453706928
0.00730047520642257	0.00743477644008679	0.00712301526734385	0.00817058882153508	0.00719083178635539	0.00789970417996369	0.0084846044432106	0.00735514796350643	0.00748157064454709	0.00708424809923729	0.0073947942074599	0.0080536110214212
0.00714083663499727	0.00741426250290087	0.0067146179199093	0.00824364832835234	0.00695925019749907	0.00779015491277248	0.00866625770235844	0.00733934528957746	0.00738645636153604	0.00661463925731712	0.00716481657291422	0.00864840874978546
0.00682921485258827	0.00738756242909248	0.00649703257665524	0.00849628441528309	0.00694411480671097	0.007173440301857	0.00862686262026928	0.00751851096656868	0.00724216330470282	0.00627579455099048	0.00654456853881376	0.00894608233266721
0.00680069179309009	0.00755393530929888	0.0065080436527161	0.0082676007413269	0.00688817298497376	0.00700553684634718	0.00845440790579825	0.00743280804847785	0.00734873352552333	0.00633481423946265	0.00648825259225405	0.00882302363402443
0.0064998500182614	0.00766898049508866	0.00638286715942449	0.00831510634516906	0.00695161112861258	0.00667361519720988	0.00824541698072529	0.00742573007527347	0.00765303743937409	0.00632754812177925	0.00633600601056855	0.00849742740699805
0.00675985137063846	0.00754786738910767	0.00664206359327443	0.00827234531685645	0.00702232013529073	0.00670091477654538	0.00827357695861914	0.00733817284380454	0.00752787891979322	0.00651856690148671	0.00645409613508147	0.00828599161103346
0.00685017608480839	0.00720993043415853	0.00661113365045886	0.00798240480853454	0.00694982127374716	0.0069109308146982	0.00807219168185204	0.00733262860651471	0.00717683158142859	0.00649489655371452	0.00663983834940585	0.00827783066316616
0.00670353519445754	0.00684674831189013	0.00639671272663032	0.00783235260338769	0.00663567432211135	0.00688387000851589	0.00802803715486177	0.00686075824696512	0.0067816244617653	0.00627625314353237	0.00645933828189829	0.0086227400172467
0.00625587081712649	0.00631006845784519	0.00593422999828699	0.00745450782620847	0.00613317649082558	0.0066164540789875	0.00812652066586197	0.00629460714738498	0.00638382204773907	0.00608880537302835	0.00615345107993929	0.00845790739395626
0.00580877890269604	0.00614148243209657	0.00548400261536627	0.00736797996654617	0.00569129278487085	0.00619897282847576	0.00760556534489272	0.00599494268576143	0.00619458622213643	0.00548290843474745	0.00567917938087962	0.00863634049758636
0.00579011492167129	0.00673334701757302	0.00535837120813621	0.00761371324448863	0.00584844656939467	0.00592230163995506	0.00762799450208881	0.00643325175226761	0.00659182605824893	0.00525472189316991	0.00542812385592321	0.00874734053251935
0.00616465034951541	0.00696437414506044	0.00557509404187523	0.00793745264350296	0.00612836748959293	0.0060782600333809	0.00797763738352628	0.00695652603736237	0.00672901255010033	0.0051613591639324	0.00551084217950951	0.00835879287504662
0.00616731683466133	0.00690642585693362	0.00568917119850401	0.00762955928136587	0.00626585930260267	0.006251208025758	0.0081032567774414	0.00674937620806247	0.0068315942522423	0.00521356883844934	0.00560899692828946	0.00815336279189921
0.00593010922721502	0.00677725518286185	0.00569987334239513	0.00761377233915554	0.00618360699910276	0.00622624227617306	0.00782567961381014	0.00665750314884221	0.00674593481186004	0.00558032508053093	0.00575448113070011	0.00808217036520525
0.0059956176025022	0.00676601771981395	0.00580729549981083	0.00743498187119675	0.00631669104932579	0.00644479439336412	0.00773677415866683	0.00668411339009002	0.00676635686057094	0.005614112068391	0.00588949862161877	0.0080284986331349
0.00586929596698781	0.00667204189268483	0.0056062935138589	0.00727703161915976	0.00612660686209352	0.00607098124548811	0.00742148221854908	0.00646906515866907	0.0066689007251926	0.00546446905104323	0.0056322154859536	0.00800157939436849
0.00592823331266214	0.00690630166956224	0.00568996455729154	0.0073794615989971	0.00633327870964592	0.00598434762965304	0.00749854759856447	0.00684998521892856	0.0068941088863463	0.00536581852496494	0.00557623560022262	0.00821524214342289
0.00581112754080805	0.00685054333826989	0.00561552071934214	0.00723137699929999	0.00616995314671632	0.00594794346726195	0.00747108296246111	0.0066230075714701	0.00681088867325858	0.00548797183444122	0.00549115869885481	0.00817950783782765
0.00585857835992999	0.00660559234778618	0.00570375918688852	0.00727327263378993	0.00618507180969895	0.0056570228873091	0.00743995437047134	0.00648509249309417	0.00653104755130122	0.005431466028614	0.00534823683556401	0.00847965705639237
0.00606256036666837	0.00648714245909354	0.00584848433790153	0.00746320669738923	0.00604586456702168	0.00610499671454632	0.00761887688016784	0.00651074196297742	0.00634525577196196	0.00559490763146217	0.00572581384820712	0.00833981827572951
0.00605952666655914	0.00615741800317401	0.00555542281804143	0.00721889347522695	0.00582633059326433	0.0062740224922736	0.00779265963045345	0.00619818969168116	0.00607805288573648	0.00542303626748772	0.00570015638802005	0.00790946757109323
0.00567613178906492	0.00630849417857263	0.00545601242966157	0.0070523524913787	0.00583428155655937	0.00609215944886234	0.00731675622247166	0.00624332754189575	0.00628879465367268	0.0054285574706858	0.00554192514525341	0.00780354737403245
0.00554742536176254	0.00643087722970618	0.00520054480617353	0.00710441569007654	0.00577041348666358	0.00585514185073225	0.00756892915213027	0.00630862931329797	0.00636518651970889	0.00528395682784841	0.00529044909154698	0.00771928136413415
0.00599793267591995	0.0061574257176942	0.00544993344973396	0.0068074844085377	0.00582720769719872	0.00607948826854703	0.00768910346406803	0.00623835550965553	0.00615370090409583	0.00530062958832885	0.00555214785668154	0.00727451392307712
0.00587622713383558	0.0065742272967823	0.00558739064535818	0.00703906403401474	0.00610172109984665	0.00587759699068443	0.00736564859852047	0.00656945876715739	0.00660530117544933	0.00527143166848745	0.0054892962084835	0.00737614515888899
0.00619947486260384	0.00658063149660255	0.00572035373707231	0.00703847329810057	0.00622818559181858	0.00609138470153242	0.00757566832821338	0.006680291905908	0.00656477072407265	0.0053190613166086	0.00562073737544624	0.00725737361482614
0.00611285064807703	0.0062035512158732	0.00559207098983816	0.0066567167352109	0.00592138219370462	0.00609881724050276	0.00725345691029736	0.0062809338571869	0.00619805642272996	0.00535945033091318	0.00568810645131915	0.00691529195152489
0.005691831760877	0.00592112829027775	0.00537753218904747	0.00617631298188828	0.00564043454721311	0.00570959177456455	0.00697679652054311	0.00587001093068219	0.00596664358815534	0.00505027259281268	0.00532337196048476	0.00690263784568529
0.00570198779500152	0.00589056024463397	0.00554397403520987	0.00590501160882012	0.00558876654787419	0.00589046709771444	0.00658357756958391	0.00559124625457558	0.00605146827605493	0.00528076849959076	0.00555642412144735	0.00681289192816629
0.00547023017905133	0.0059723803219367	0.00557045304192094	0.00599452120796866	0.00561797199285023	0.00598143160952076	0.00612776872748778	0.00567253949302793	0.00612004954936304	0.00563905343916167	0.00578330004759202	0.00668405382520962
0.00527692155225752	0.00609713410578241	0.00535508928408821	0.00632767784961	0.00558610288710107	0.0058531396291596	0.00593811747219216	0.00590072337238273	0.00615482095209888	0.00548447239738122	0.00560542678454525	0.00683097189001433
0.00530520072402722	0.00573020284691738	0.0052078193299451	0.00633836773807968	0.00551778308950124	0.00557400604161114	0.00619014059835631	0.00574634052828209	0.00569266111904199	0.00514664346846339	0.0052875678277181	0.00677005437157059
0.00501165282618788	0.00599496715509618	0.00485741089819137	0.00633784607822041	0.00531216493177329	0.00532508369111272	0.00624006693112407	0.00573326641573036	0.00592572879093354	0.00463192883540447	0.00493018875737445	0.00676616426920785
0.00506482906620583	0.00595393685818737	0.00474971058550674	0.00627333985931498	0.00538799800972796	0.00521959958023193	0.00626703965251089	0.00565938814699857	0.00600978308376782	0.00445217337621847	0.00469323338234125	0.00670112138897556
0.00503087493933076	0.00580047665119319	0.00480871372948508	0.00632182173690473	0.00522729336884174	0.00518758699062897	0.00645402038212274	0.00567128788584988	0.00576284762436459	0.00470561013002955	0.00476352412406813	0.00665029804832711
0.00488488094092834	0.00572897298771461	0.00465598983515315	0.00610541047723519	0.00517035651547156	0.00516910724422494	0.0062631808261604	0.00560335252369487	0.00576228272780899	0.00451513788806159	0.00477575466904842	0.00666502310245698
0.00501259585186924	0.00562317977206083	0.00476819497123571	0.00582898016510348	0.00507114291435803	0.00533948153178151	0.00602309541206593	0.00540606328408008	0.00568616980351319	0.00458351439038636	0.00496319100423435	0.00639032021938086
0.00493872206659671	0.00542962648266077	0.00476298975708773	0.00570185932029814	0.00504319620024288	0.00532867071101142	0.0060974210729879	0.00527895794753854	0.00556019314500283	0.00474717423727014	0.00489158690618131	0.00630562790722059
0.00506382662450225	0.0053627217863751	0.00482006474647537	0.00573526592719345	0.00498916792363239	0.00559055183568272	0.00628074666857458	0.00524749191748164	0.0054623477685521	0.00473058784330006	0.00513034258790692	0.00602137155079987
0.00472891017322574	0.00497626355195667	0.00449824932568272	0.00540955261135854	0.00465827339671288	0.00550541271147462	0.0058026178333747	0.00478190946963727	0.00513038684831384	0.00457839172144928	0.00501540220417086	0.00609539775953342
0.00413378124497111	0.0050483265983106	0.00406163982620032	0.00548714198722332	0.00440567047813262	0.00461266100831604	0.00534164126538214	0.00468944643687986	0.00500187249337344	0.0042900369145292	0.00435263732683374	0.00613401438657696
0.00404844825795204	0.00508314702775759	0.0040626757880054	0.0055731100005735	0.00445486213549808	0.0042289417211291	0.00522991911458744	0.00487413738199514	0.00503736294660496	0.00415711138719177	0.00409550928031289	0.00630213886445947
0.00408931529616271	0.00499084656917163	0.00409895844018627	0.00543695893780581	0.00448366748715104	0.00421384323406273	0.00523268559167636	0.00480716583273221	0.0050391686178917	0.00404860321356016	0.00402378325181775	0.00637473974110454
0.00405202762287183	0.00489399327657939	0.00383308512581824	0.00554503265788127	0.00417283527642694	0.00448824599211608	0.00537419921852057	0.00467356669138107	0.00485802229417984	0.00383544475633619	0.00409071128899278	0.00641537056107963
0.00419384245301847	0.005187539982742	0.00385734019818346	0.00540693841834913	0.00445792074637326	0.00453325134502732	0.00546850157240521	0.00497942718423409	0.00520653286863154	0.00383712689202992	0.00400731977087871	0.00624845947884242
0.00416077832914882	0.00497603973857387	0.00391793686376144	0.00522202575609541	0.00443039329662445	0.0044365399731945	0.005296467964853	0.00468110355228483	0.00511433961600714	0.00397886471626505	0.00416656762855497	0.00602959923692929
0.00405906821445723	0.00497645838641653	0.00385272325297475	0.00529924077326476	0.00429465761642794	0.00440114359796479	0.00548882042017495	0.00460244892080926	0.00502655598053064	0.00394729570238134	0.00413407422234976	0.00594435790832905
0.0043348529836215	0.00503647553943448	0.00394146329932205	0.00551515901724512	0.00436452397431237	0.00436250805856044	0.00577039517931826	0.00474099054234276	0.00503077068995489	0.00393191938679942	0.0041205517233623	0.00613553940484235
0.00448071391295684	0.00505081766102099	0.00420978919488678	0.00532369969300664	0.00456115655856133	0.00455013685809309	0.00568373714755727	0.00478462900809109	0.00517214489423453	0.00411601866583052	0.00429490236386579	0.00596326317742804
0.00424136379285132	0.00499425695801111	0.00410974165183624	0.0052723991055182	0.00437486708804943	0.0044994853133969	0.00551222619648508	0.00461952919280082	0.00507201056551915	0.00416503093576672	0.00425561613658957	0.0059948117241098
0.00410553859770175	0.00489362209424084	0.00396791966483249	0.00519080973521276	0.00437290139066955	0.00424024614170575	0.00520917987687707	0.00460105550958993	0.00499181892619565	0.00398698178070927	0.00395836960233272	0.00607023839363593
0.00392252931276349	0.00483360644979163	0.00390966393916339	0.00522368516221426	0.00436115608824141	0.00403198025503514	0.00518749428319635	0.00450943581442734	0.00494085117047985	0.00393053663441171	0.00378499581860112	0.0061904943994071
0.0038253702962499	0.00477534052205427	0.00364787723973603	0.0052967810539962	0.00427861000312301	0.00389810781909848	0.00509735249107074	0.0045892849978239	0.00482000079040614	0.00373526384570447	0.00360991386800772	0.00612057576266133
0.00358271139156662	0.00464221446762441	0.00356657835098455	0.00523893181971292	0.00399289186025914	0.0038597084081426	0.00476173798557616	0.00438211679870284	0.00466664484703434	0.00368114182747891	0.00361267773535021	0.00607814319645929
0.00369290444522185	0.00476928768499577	0.00358382778421984	0.00522504681912272	0.00414249264541975	0.00394272133912776	0.00483791187647255	0.00462968365328218	0.00477535719412429	0.00362236087972893	0.00370662367477744	0.00598645077214847
0.0037756602343975	0.00468291859682591	0.00372014680553259	0.00519159087467078	0.00424884333682931	0.00393587389890295	0.00491665706516902	0.0046469578325193	0.00480906213944698	0.00383312000057547	0.00374208514843727	0.00591100396113248
0.0037381493735206	0.0046879832481915	0.0038045097343008	0.00512266588102343	0.00441584168693192	0.00386196832906036	0.00503505653107007	0.00462093768289169	0.00491962368005402	0.00393254531926243	0.00360189696697052	0.00617136469971114
0.00390622376841403	0.00481541597762536	0.00394847276347154	0.0049658261413755	0.00438334850394602	0.00396667069575015	0.00504892396890191	0.00454396164758933	0.00502705569962462	0.00397206164060908	0.00385595627568092	0.00586909953160545
0.00375839706663638	0.00475094141119929	0.0038674682761786	0.00478126608161443	0.00427581425455348	0.00392877683592667	0.00484753422770084	0.0043895867937134	0.00507036507492868	0.00395460037532393	0.00378652512442536	0.00581543773976992
0.00372204942584237	0.00454873785518614	0.00370265482864465	0.00481163297719794	0.00410573946298017	0.00365509867573531	0.00475666490086104	0.00427135767683257	0.00475206347867539	0.00369824003855495	0.00348473288918828	0.00590852900889082
0.00361952375178694	0.00452040998580867	0.00350045396392998	0.00504865690959066	0.00399525586470013	0.00354502238240365	0.00493231270097629	0.00437086481060862	0.0046281016803524	0.00359652365012604	0.00340110200061109	0.00590323278028868
0.00364841415294764	0.00410372481855123	0.00340653878246489	0.00486631619642466	0.00377711566529962	0.00360641015217964	0.00509000557475659	0.00405062502452851	0.00416407646693325	0.00362556082276562	0.0033750413726024	0.00575419708713838
0.00360650377399657	0.00417775296231325	0.00348969891514977	0.00483917279506276	0.00385018008387499	0.00361164272582136	0.00475704394046135	0.00400861242531166	0.0042434574442549	0.00362899975919215	0.00341612891696953	0.00566651228829782
0.00390800901038577	0.00445641722863756	0.00378922332341837	0.00489787322449983	0.00415405423334337	0.00378531430060139	0.00482182649767721	0.00415925207871824	0.00473687558826564	0.00397603857484865	0.00362445754725322	0.00563456871303209
0.00382906523140695	0.00479187753485581	0.00392881197961156	0.00510254579942871	0.00438720422181744	0.00384454196993347	0.0046616881601998	0.00457882342271898	0.00492918424588906	0.00400637510516946	0.00368972850060254	0.0056408921045249
0.00375877346214895	0.00474832095291346	0.00376304930863212	0.00493382582925272	0.00435379210315962	0.00384692404996975	0.0047530777310325	0.00461500975858773	0.00483451507403632	0.00382580872075215	0.00363831416001915	0.00572528500613875
0.00369702464687274	0.00427566156965043	0.00369756836015713	0.00451575224962779	0.00401605481091842	0.00384769169264363	0.00477474525232465	0.00415002756580479	0.0043981151416799	0.00384263957281432	0.00360171120935198	0.00564242271606866
0.00354579579840719	0.00418470663485458	0.00356947000666515	0.00443076165488162	0.00380980059300768	0.00376768511110024	0.00470920250341408	0.00400369779251999	0.00434404992708585	0.00365527670354776	0.00357451116535395	0.00515378681297415
0.00368674718459143	0.00429996815844952	0.00354348084250798	0.00471609114269682	0.00394660981228174	0.00374488511650984	0.0046793722076524	0.00420773663351293	0.00441433037732648	0.00334037949092273	0.00352932860534055	0.00514964041743948
0.00382693068133365	0.00456202982464245	0.00367327000926453	0.00498791985358227	0.00413346694882893	0.0036633484454396	0.00473619497885479	0.00451317372202602	0.00458618306959206	0.00349684540698735	0.00350144792108993	0.00560642017108713
0.00398366417590016	0.00482031529266974	0.0037869400107859	0.00523635510635778	0.00431205999907685	0.00387893828188912	0.00468815407290589	0.00475025238774848	0.00481932985827211	0.00367712789845092	0.00366231332619758	0.00584081701797052
0.00394081942351422	0.00496861891210117	0.00391944895776853	0.00519887066987845	0.00446194662378607	0.00386440872224767	0.00464133322337417	0.00494501490323781	0.00492559715136546	0.00376437796377587	0.00373984898850467	0.00574930317730273
0.00385412957722857	0.00460370729554185	0.00371011256567532	0.0050372338931242	0.00411918088399481	0.003796332358706	0.00461714643159037	0.00463305626620403	0.0045059812805892	0.00351579282789898	0.00357159158332812	0.00560613270303277
0.00361164454799435	0.00466079590108463	0.00346221073485478	0.00511734830940138	0.00406534281985338	0.00338537679253676	0.00459180805039171	0.00466192246805858	0.00452301936060479	0.00333732137785763	0.0031586240622417	0.00547104630410615
0.00369724437799673	0.00489727911409846	0.00354725037070061	0.00514721774716221	0.00421652212508557	0.00336332509207487	0.00451116561775493	0.00481114747987549	0.00485590419470989	0.00323233147852166	0.00315990580464767	0.00516651634099606
0.00352325857093591	0.00470897645854599	0.00335458687650367	0.00501002806889067	0.00411558061026453	0.00305552463613939	0.00451699478658573	0.00454715824574767	0.00475029151210195	0.0031160102367658	0.00291209745445404	0.00511957891419607
0.00337439335214868	0.00473857510843217	0.00322139581657081	0.00487782877710766	0.00405971237761474	0.00288210598055379	0.00458768200884792	0.00448518362506426	0.00485233128784648	0.00302201477511566	0.00278687235464632	0.00529777539728755
0.00342320071645755	0.00447013401435833	0.00332895267271933	0.00472370287402167	0.00396420321623217	0.00317444686066643	0.00456290704777453	0.0042845958141355	0.00460018177820473	0.00312569911091715	0.00304824265964247	0.00546933812588155
0.0033647220304237	0.00427306848300595	0.00326799157103265	0.004523284474862	0.0038392860459461	0.00325252936421026	0.00436700722637018	0.00419367919164089	0.00435440460014925	0.00321922236380308	0.0030487099320748	0.00547988713968236
0.00338557125704948	0.00430553733593547	0.00339600645856358	0.00453298344248694	0.00391031333431049	0.0034515583738204	0.00423769542918153	0.00424025085269851	0.00431193723279166	0.00334797606474695	0.00322507238164988	0.00535575648192743
0.00327406077996438	0.00407298849688317	0.0032294422826653	0.00430920656667625	0.00375513273633885	0.00345005884339551	0.00414472221099865	0.00396084676356486	0.00422246343631423	0.00323875773827511	0.00320913960857118	0.00522096393310727
0.00305784895624868	0.00415284164989179	0.00307397095965862	0.00449877745379646	0.00367127267135573	0.00323357134974349	0.0041057370169137	0.00393839663928612	0.00423393659232814	0.00320599821858316	0.00304356646567665	0.00563958502836155
0.00324378064507396	0.00438684622441036	0.00322709059990803	0.00482961341381577	0.00377530883031142	0.00323697538141972	0.00429597268144477	0.00421911269230464	0.00434962723148061	0.00311545640535305	0.00307008915536028	0.00601025740604301
0.00342664617509337	0.00430283610343124	0.00320021159689423	0.00481966824664589	0.0037795619488383	0.00329476510389294	0.00456067784144427	0.00432993501186363	0.00417345764487723	0.00308144549071003	0.00300384015412305	0.00587926874735222
